# Supplementary material for: Comparison of transcriptional profiles of Clostridium thermocellum grown on cellobiose and pretreated yellow poplar using RNA-Seq
Source: Front Microbiol. 2014 Apr 11;5:142. doi: 10.3389/fmicb.2014.00142 (PMC3990059; doi:10.3389/fmicb.2014.00142)
Supplement: Supplementary Data Sheet 1 — List of 3081 genes with their RPKM and fold change values determined in PYP- vs. cellobiose-grown C. thermocellum cells. [file DataSheet1.XLSX]

## Sheet: File S1 3081 genes
Title: Comparison of transcriptional profiles of Clostridium thermocellum grown on cellobiose and pretreated yellow poplar using RNA-Seq
Supplementary Data Sheet 1. List of 3081 genes with their RPKM and fold changes determined for PYP- versus cellobiose-grown C. thermocellum cells. For each gene, the fold change (FC) value was calculated by dividing the RPKM of PYP cells by RPKM of cellobiose cells. RPKM, reads per kilobase of exon model per million mapped reads. The table is sorted in the values of FC. PYPO, transcript that dete…
Row no.	Gene	Protein	RPKM of PYP cells	RPKM of cellobiose cells	Fold change (PYP/ cellobiose)
1	Cthe_1180	uncharacterized predicted metal-binding protein	208.605	0	PYPO
2	Cthe_0827	hemolysin A	36.6773	0	PYPO
3	Cthe_0758	protein of unknown function UPF0102	30.9525	0	PYPO
4	Cthe_0955	conserved hypothetical protein	24.213	0	PYPO
5	Cthe_1591	hypothetical protein	24.0371	0	PYPO
6	Cthe_0027	hypothetical protein	23.7851	0	PYPO
7	Cthe_1096	hypothetical protein	19.6971	0	PYPO
8	Cthe_1243	GCN5-related N-acetyltransferase	16.7489	0	PYPO
9	Cthe_0757	DNA repair protein RadC	16.4387	0	PYPO
10	Cthe_0048	copper amine oxidase-like protein	13.6346	0	PYPO
11	Cthe_3205	conserved hypothetical protein	13.21	0	PYPO
12	Cthe_2535	phosphoadenylylsulfate reductase %28thioredoxin%29	12.273	0	PYPO
13	Cthe_2791	binding-protein-dependent transport systems inner membrane component	12.148	0	PYPO
14	Cthe_2396	hypothetical protein	12.0331	0	PYPO
15	Cthe_0802	hypothetical protein	11.53	0	PYPO
16	Cthe_3219	CRISPR-associated protein Cas2	11.4107	0	PYPO
17	Cthe_3116	mannose-6-phosphate isomerase%2C class I	11.1213	0	PYPO
18	Cthe_2820	MCP methyltransferase%2C CheR-type	10.5934	0	PYPO
19	Cthe_1997	hypothetical protein	10.5386	0	PYPO
20	Cthe_1403	FeoA	9.23042	0	PYPO
21	Cthe_2976	hypothetical protein	9.23042	0	PYPO
22	Cthe_2988	hypothetical protein	8.72655	0	PYPO
23	Cthe_0238	hypothetical protein	8.2935	0	PYPO
24	Cthe_0454	hypothetical protein	8.19086	0	PYPO
25	Cthe_1582	cytidine deaminase	7.95458	0	PYPO
26	Cthe_1721	phage portal protein%2C HK97 family	7.88508	0	PYPO
27	Cthe_3195	hypothetical protein	7.78613	0	PYPO
28	Cthe_1131	hypothetical protein	7.68666	0	PYPO
29	Cthe_1603	phosphate ABC transporter%2C inner membrane subunit PstA	7.56367	0	PYPO
30	Cthe_0377	peptidase M56%2C BlaR1	7.28878	0	PYPO
31	Cthe_1130	hypothetical protein	7.23302	0	PYPO
32	Cthe_3231	hypothetical protein	6.90837	0	PYPO
33	Cthe_0592	Methyltransferase type 11	6.6348	0	PYPO
34	Cthe_1994	hypothetical protein	6.52684	0	PYPO
35	Cthe_0432	hypothetical protein	6.5172	0	PYPO
36	Cthe_2495	hypothetical protein	6.38516	0	PYPO
37	Cthe_2985	conserved hypothetical protein	6.30306	0	PYPO
38	Cthe_0845	stage III sporulation protein spoIIIAA	5.46057	0	PYPO
39	Cthe_2482	hypothetical protein	5.38066	0	PYPO
40	Cthe_2125	binding-protein-dependent transport systems inner membrane component	4.84319	0	PYPO
41	Cthe_0318	ErfK/YbiS/YcfS/YnhG	4.78195	0	PYPO
42	Cthe_2546		4.77505	0	PYPO
43	Cthe_0415	spore coat protein CotJB	4.50219	0	PYPO
44	Cthe_0809	CheW protein	4.49302	0	PYPO
45	Cthe_2550	glycosyltransferase sugar-binding region containing DXD motif	4.48845	0	PYPO
46	Cthe_0133	AMP-dependent synthetase and ligase	4.45971	0	PYPO
47	Cthe_2573	ABC transporter related protein	4.31435	0	PYPO
48	Cthe_1234	methyl-accepting chemotaxis sensory transducer	4.29754	0	PYPO
49	Cthe_0385	hypothetical protein	4.29197	0	PYPO
50	Cthe_0449	conserved hypothetical protein	4.24244	0	PYPO
51	Cthe_0844	stage III sporulation protein spoIIIAB	4.2343	0	PYPO
52	Cthe_3199	protein of unknown function UPF0118	4.20605	0	PYPO
53	Cthe_0257	twitching motility protein	4.19405	0	PYPO
54	Cthe_2618	stage III sporulation protein D%2C SpoIIID	4.19405	0	PYPO
55	Cthe_1580	inner-membrane translocator	3.94646	0	PYPO
56	Cthe_3055	hypothetical protein	3.88393	0	PYPO
57	Cthe_2497	hypothetical protein	3.80357	0	PYPO
58	Cthe_0446	peptidase U4%2C sporulation factor SpoIIGA	3.70561	0	PYPO
59	Cthe_2867	hypothetical protein	3.65244	0	PYPO
60	Cthe_3009	hypothetical protein	3.58128	0	PYPO
61	Cthe_2496	hypothetical protein	3.44699	0	PYPO
62	Cthe_0669	spore germination B3 GerAC like	3.36805	0	PYPO
63	Cthe_2866	phage major capsid protein%2C HK97	3.36035	0	PYPO
64	Cthe_1714	conserved hypothetical protein	3.35269	0	PYPO
65	Cthe_0651	hypothetical protein	3.26342	0	PYPO
66	Cthe_3175	protein of unknown function DUF421	3.22997	0	PYPO
67	Cthe_1439	hypothetical protein	3.2065	0	PYPO
68	Cthe_1984	hypothetical protein	3.17878	0	PYPO
69	Cthe_0811	response regulator receiver protein	3.12475	0	PYPO
70	Cthe_2569	hypothetical protein	3.07252	0	PYPO
71	Cthe_2395	transcriptional regulator%2C XRE family	3.06825	0	PYPO
72	Cthe_0517	hypothetical protein	2.99738	0	PYPO
73	Cthe_3206	hypothetical protein	2.92582	0	PYPO
74	Cthe_0842	stage III sporulation protein AD	2.83557	0	PYPO
75	Cthe_3174	conserved hypothetical protein	2.83557	0	PYPO
76	Cthe_2574	binding-protein-dependent transport systems inner membrane component	2.71684	0	PYPO
77	Cthe_1927	hypothetical protein	2.70684	0	PYPO
78	Cthe_1160	S23 ribosomal protein	2.65153	0	PYPO
79	Cthe_2467	replicative DNA helicase	2.63884	0	PYPO
80	Cthe_0966	hypothetical protein	2.54156	0	PYPO
81	Cthe_0223	hypothetical protein	2.52411	0	PYPO
82	Cthe_1561	conserved hypothetical protein	2.52411	0	PYPO
83	Cthe_0453	conserved hypothetical protein	2.5069	0	PYPO
84	Cthe_2292	hypothetical protein	2.3927	0	PYPO
85	Cthe_1126	hypothetical protein	2.332	0	PYPO
86	Cthe_2641	N-acetylneuraminate synthase	2.22386	0	PYPO
87	Cthe_1669	DNA recombinase%2C putative	2.21939	0	PYPO
88	Cthe_1233	hypothetical protein	2.04645	0	PYPO
89	Cthe_1441	conserved hypothetical protein	1.87911	0	PYPO
90	Cthe_1985	phage major capsid protein%2C HK97	1.7357	0	PYPO
91	Cthe_1281	hypothetical protein	1.5871	0	PYPO
92	Cthe_1668	ABC transporter related protein	1.56681	0	PYPO
93	Cthe_0021	dethiobiotin synthase	1.50277	0	PYPO
94	Cthe_0557	polysaccharide deacetylase	1.43251	0	PYPO
95	Cthe_1118	hypothetical protein	1.26932	0	PYPO
96	Cthe_2558	NAD-dependent epimerase/dehydratase	1.20287	0	PYPO
97	Cthe_2647	protein of unknown function DUF201	1.19118	0	PYPO
98	Cthe_1083	Putative homoserine kinase type II %28protein kinase fold%29-like protein	1.05151	0	PYPO
99	Cthe_2868	transposase IS116/IS110/IS902	0.899313	0	PYPO
100	Cthe_1480	conserved hypothetical protein	133.098	2	66.5489
101	Cthe_1481	membrane protein-like protein	187.974	3.40957	55.1313
102	Cthe_0272	penicillin-binding protein 6. Serine peptidase. MEROPS family S11	649.969	18.6299	34.8885
103	Cthe_0132	3-oxoacyl-%28acyl-carrier-protein%29 synthase	23.4009	0.691061	33.8624
104	Cthe_1479	hypothetical protein	181.42	5.89334	30.784
105	Cthe_1256	glycoside hydrolase%2C family 3-like protein	288.531	10.1156	28.5233
106	Cthe_0494	hypothetical protein	97.0006	3.60116	26.936
107	Cthe_1419	hypothetical protein	88.8702	3.39635	26.1664
108	Cthe_2423	hypothetical protein	603.43	23.6804	25.4823
109	Cthe_3157	pyruvate carboxyltransferase	479.928	19.2279	24.96
110	Cthe_0798	lipolytic enzyme%2C G-D-S-L	483.361	19.8813	24.3123
111	Cthe_1894	hypothetical protein	2838.51	126.179	22.496
112	Cthe_1355	glycosyl transferase%2C family 2	97.0482	4.6135	21.0357
113	Cthe_1103	prepilin-type cleavage/methylation	471.616	22.7904	20.6937
114	Cthe_0538	periplasmic sensor signal transduction histidine kinase	14.1136	0.705345	20.0096
115	Cthe_0211	glycoside hydrolase%2C family 16	1636.98	86.3668	18.9538
116	Cthe_1893	conserved hypothetical protein	222.919	11.8008	18.8902
117	Cthe_2526	precorrin-2 oxidase / ferrochelatase	30.9262	1.67437	18.4704
118	Cthe_1257	Carbohydrate-binding%2C CenC-like protein	206.819	11.8226	17.4936
119	Cthe_1161	hypothetical protein	5.05137	0.298347	16.9312
120	Cthe_0984	prolipoprotein diacylglyceryl transferase	49.3041	2.97975	16.5464
121	Cthe_0563	Heptaprenyl diphosphate synthase component I	68.9397	4.199	16.4181
122	Cthe_0759	flagellar biosynthesis	163.125	10.0934	16.1616
123	Cthe_1605	phosphate ABC transporter %28binding protein%29-like protein	12.9161	0.839145	15.392
124	Cthe_1300	hypothetical protein	10.9864	0.713775	15.392
125	Cthe_1924		9.05612	0.588366	15.392
126	Cthe_3213	hypothetical protein	60.4403	3.92674	15.392
127	Cthe_2406	hypothetical protein	124.953	8.39801	14.8789
128	Cthe_1895	transcriptional regulator%2C PadR family	3436.26	231.304	14.856
129	Cthe_0828	1-Deoxy-D-xylulose-5-phosphate synthase	79.0812	5.3281	14.8423
130	Cthe_2767	Methyltransferase type 12	370.31	25.1359	14.7323
131	Cthe_2766	hypothetical protein	256.625	17.5501	14.6224
132	Cthe_3173	sodium/calcium exchanger membrane region	9.94722	0.718066	13.8528
133	Cthe_1720	peptidase S14%2C ClpP	13.3611	0.964509	13.8528
134	Cthe_2506	S-layer-like domain containing protein	1263.72	91.4346	13.821
135	Cthe_1104	prepilin-type cleavage/methylation	6004.26	435.387	13.7906
136	Cthe_0912	glycoside hydrolase%2C family 10	261.344	19.0628	13.7096
137	Cthe_0628	hypothetical protein	69.9293	5.14328	13.5962
138	Cthe_1620	Protein of unknown function DUF132	7246.18	537.473	13.482
139	Cthe_1890	cellulosome enzyme%2C dockerin type I	45.0113	3.3613	13.391
140	Cthe_1098	hypothetical protein	319.187	23.9062	13.3516
141	Cthe_1866	acetylornithine aminotransferase	23.8593	1.78859	13.3397
142	Cthe_0422	CoA-binding protein	663.759	51.4127	12.9104
143	Cthe_1871	Tn7-like transposition protein D	39.3731	3.05436	12.8908
144	Cthe_1472	Carbohydrate binding family 11	335.156	26.257	12.7645
145	Cthe_0629	type II secretion system protein E	163.356	12.8944	12.6688
146	Cthe_2768	metallophosphoesterase	214.104	17.0104	12.5867
147	Cthe_0469	flagellar export protein FliJ	19.267	1.56469	12.3136
148	Cthe_1417	hypothetical protein	8.15553	0.66232	12.3136
149	Cthe_0532	hydrolase %28HAD superfamily%29-like protein	17.9721	1.45953	12.3136
150	Cthe_2219	flagellar protein FlaG protein	22.34	1.81425	12.3136
151	Cthe_0957	protein translocase subunit yajC	641.9	55.1254	11.6444
152	Cthe_2514	hypothetical protein	56.4694	4.89167	11.544
153	Cthe_0826	hypothetical protein	51.9902	4.56452	11.3901
154	Cthe_1354	O-antigen polymerase	19.0927	1.6915	11.2875
155	Cthe_2577	adenylate cyclase	51.6315	4.57423	11.2875
156	Cthe_0426	putative PAS/PAC sensor protein	348.084	31.7549	10.9616
157	Cthe_0643	conserved hypothetical protein	7.19595	0.667875	10.7744
158	Cthe_1689	hypothetical protein	9.13757	0.848083	10.7744
159	Cthe_2099	nucleoside recognition	12.2172	1.13391	10.7744
160	Cthe_2282	MCP methyltransferase%2C CheR-type	28.5268	2.64765	10.7744
161	Cthe_1030	TPR repeat domain containing protein	46.8522	4.34848	10.7744
162	Cthe_2637	glycosyl transferase%2C group 1	7.44576	0.691061	10.7744
163	Cthe_0419	peptidase M16-like protein	97.2494	9.10729	10.6782
164	Cthe_0915	hypothetical protein	76.1664	7.15438	10.6461
165	Cthe_0431	hypothetical protein	342.166	32.1752	10.6345
166	Cthe_3094	glycosyl transferase%2C family 2	140.428	13.2437	10.6034
167	Cthe_3080	cellulosome anchoring protein%2C cohesin region	1489.88	142.472	10.4573
168	Cthe_1862	ABC transporter related protein	3314.07	319.004	10.3888
169	Cthe_3122	S-layer-like domain containing protein	206.487	20.0022	10.3232
170	Cthe_3067	membrane spanning protein	431.24	41.9305	10.2846
171	Cthe_0863	L-glutamine synthetase	557.51	55.516	10.0423
172	Cthe_1863	N-acetyl-gamma-glutamyl-phosphate reductase	13.7879	1.37813	10.0048
173	Cthe_2669	hypothetical protein	43.9187	4.38977	10.0048
174	Cthe_2512	protein of unknown function DUF951	71.6973	7.1663	10.0048
175	Cthe_0425	conserved hypothetical protein	580.782	58.5004	9.92783
176	Cthe_3161	ribosomal small subunit pseudouridine synthase A	67.6248	6.83435	9.89484
177	Cthe_0985	peptidase M16-like protein	66.1993	6.7027	9.87652
178	Cthe_0562	protein of unknown function DUF1312	92.8872	9.42934	9.85087
179	Cthe_1619	transcriptional regulator%2C AbrB family	5417.85	553.281	9.79223
180	Cthe_0301	protein of unknown function DUF1212	27.7585	2.84754	9.74825
181	Cthe_2264	H%2B-transporting two-sector ATPase%2C E subunit	255.401	26.4528	9.65497
182	Cthe_1357	glycosyl transferase%2C group 1	87.7186	9.17077	9.56502
183	Cthe_0276	D-isomer specific 2-hydroxyacid dehydrogenase%2C NAD-binding	120.77	12.7036	9.50681
184	Cthe_1182	protein of unknown function DUF58	37.4058	3.95616	9.45507
185	Cthe_1778	copper amine oxidase-like protein	613.053	65.0123	9.4298
186	Cthe_0424	aminoglycoside phosphotransferase	708.358	75.5858	9.37157
187	Cthe_1343	D-tyrosyl-tRNA%28Tyr%29 deacylase	88.4394	9.57635	9.23519
188	Cthe_0841	mutants block sporulation after engulfment	5.38504	0.5831	9.23519
189	Cthe_2232	polysaccharide biosynthesis protein CapD	6.63148	0.718066	9.23519
190	Cthe_0168	hypothetical protein	14.0813	1.52474	9.23519
191	Cthe_1149	hypothetical protein	19.239	2.08323	9.23519
192	Cthe_0134	hypothetical protein	6.81587	0.738033	9.23519
193	Cthe_0177	hypothetical protein	33.595	3.63772	9.23519
194	Cthe_0638	FHA domain containing protein	22.3955	2.45054	9.13899
195	Cthe_1428	glycoside hydrolase%2C family 1	9.13659	1	9.13659
196	Cthe_1915	periplasmic sensor signal transduction histidine kinase	88.8138	9.78862	9.07317
197	Cthe_2961	extracellular solute-binding protein%2C family 5	595.979	65.7095	9.06991
198	Cthe_0958	queuine tRNA-ribosyltransferase	229.636	25.5029	9.00431
199	Cthe_2424	copper amine oxidase-like protein	675.111	75.1167	8.9875
200	Cthe_0875	anthranilate synthase%2C component I	228.932	25.5939	8.94477
201	Cthe_0179	argininosuccinate synthase	78.853	8.83275	8.92735
202	Cthe_3112	glycosidase%2C PH1107-related	173.461	19.5051	8.89314
203	Cthe_3066	ABC transporter related protein	894.6	100.822	8.87302
204	Cthe_0493	CheD%2C stimulates methylation of MCP proteins	104.618	11.8207	8.85039
205	Cthe_1437	conserved hypothetical protein	3490.09	398.834	8.75074
206	Cthe_1892		83.3405	9.55507	8.72212
207	Cthe_2064	spore germination B3 GerAC like	8.67849	1	8.67849
208	Cthe_2265	H%2B-transporting two-sector ATPase%2C C %28AC39%29 subunit	132.061	15.4719	8.53555
209	Cthe_0392	inner-membrane translocator	524.704	61.484	8.534
210	Cthe_0882	protein of unknown function DUF6%2C transmembrane	13.633	1.6104	8.46559
211	Cthe_0894	hypothetical protein	55.6578	6.57459	8.46559
212	Cthe_1872	Tn7-like transposition protein C	108.637	12.9903	8.36298
213	Cthe_1116	HMG-I and HMG-Y%2C DNA-binding	13.7561	1.65503	8.31167
214	Cthe_3115	conserved hypothetical protein	88.1993	10.6115	8.31167
215	Cthe_1696	hypothetical protein	475.097	57.4261	8.27319
216	Cthe_0488	type IV pilus assembly PilZ	96.5565	11.6957	8.2557
217	Cthe_1598	nitroreductase	26.1848	3.18975	8.20906
218	Cthe_1341	coproporphyrinogen III oxidase%2C anaerobic	38.5372	4.724	8.15775
219	Cthe_1356	glycosyltransferase	102.381	12.6697	8.08079
220	Cthe_0412	glycoside hydrolase%2C family 9	1625.61	202.694	8.02003
221	Cthe_2263	H%2B-transporting two-sector ATPase%2C C subunit	184.233	23.0181	8.00383
222	Cthe_0495	RNA polymerase%2C sigma 28 subunit	95.843	12.0167	7.97584
223	Cthe_0430	hydrogenase%2C Fe-only	256.942	32.4591	7.91588
224	Cthe_0391	ABC transporter related protein	1168.53	147.724	7.91018
225	Cthe_3159	transcriptional regulator%2C GntR family	698.644	88.6443	7.88144
226	Cthe_3162	SAM dependent methyltransferase	57.5579	7.35634	7.82426
227	Cthe_3160	putative RNA methylase%2C NOL1/NOP2/sun family	61.1903	7.84632	7.7986
228	Cthe_1099	hypothetical protein	159.678	20.5233	7.78033
229	Cthe_1097	ATP-dependent Clp protease proteolytic subunit ClpP	14.2695	1.85415	7.69599
230	Cthe_2643	Nucleotidyl transferase	5.27264	0.685115	7.69599
231	Cthe_1526	ABC transporter related protein	7.21882	0.937998	7.69599
232	Cthe_0300	Allergen V5/Tpx-1 related	26.8161	3.48443	7.69599
233	Cthe_2847	phage / plasmid primase%2C P4 family	2.56162	0.332852	7.69599
234	Cthe_0379	hypothetical protein	5.73303	0.744938	7.69599
235	Cthe_2640	UDP-N-acetylglucosamine 2-epimerase	4.69377	0.609898	7.69599
236	Cthe_0024	biotin biosynthesis protein BioC	6.48082	0.842104	7.69599
237	Cthe_2570	hypothetical protein	13.8456	1.79907	7.69599
238	Cthe_1117	Tn7-like transposition protein A	13.0537	1.69617	7.69599
239	Cthe_0652	4-oxalocrotonate tautomerase	23.3694	3.03657	7.69599
240	Cthe_2774	hypothetical protein	30.8111	4.00352	7.69599
241	Cthe_2758	conserved hypothetical protein	43.0873	5.59867	7.69599
242	Cthe_0810	CheA signal transduction histidine kinases	5.13757	0.667564	7.69599
243	Cthe_2002	hypothetical protein	11.5865	1.50553	7.69599
244	Cthe_0709	hypothetical protein	22.0607	2.86652	7.69599
245	Cthe_3036	methyl-accepting chemotaxis sensory transducer	45.1008	5.86029	7.69599
246	Cthe_3045	FHA domain containing protein	84.2012	10.9409	7.69599
247	Cthe_2276	AAA ATPase%2C central region	712.572	93.0767	7.65575
248	Cthe_1553	hypothetical protein	229.478	30.0684	7.63186
249	Cthe_1438	RNA polymerase%2C sigma-24 subunit%2C ECF subfamily	4800.29	632.572	7.58852
250	Cthe_0467	Flagellar biosynthesis/type III secretory pathway protein-like protein	61.3572	8.15382	7.52497
251	Cthe_0413	glycoside hydrolase%2C family 9	367.178	48.9587	7.49976
252	Cthe_0363	aminotransferase	494.107	66.0376	7.48221
253	Cthe_2280	ABC transporter related protein	91.0272	12.1758	7.4761
254	Cthe_1358	glycosyltransferase	65.6864	8.85723	7.41614
255	Cthe_1695	Radical SAM	17.9477	2.42925	7.38815
256	Cthe_2744	Lytic transglycosylase%2C catalytic	38.5902	5.22325	7.38815
257	Cthe_0490	CheA signal transduction histidine kinases	172.515	23.4508	7.35646
258	Cthe_3211	protein of unknown function DUF324	29.6256	4.02853	7.35395
259	Cthe_2372	DNA polymerase III%2C beta subunit	195.538	26.7108	7.32058
260	Cthe_0853	type II secretion system protein E	24.8756	3.4024	7.31119
261	Cthe_2518	ketol-acid reductoisomerase	1539.82	213.188	7.22279
262	Cthe_0178	argininosuccinate lyase	48.8991	6.77049	7.22239
263	Cthe_1150	hypothetical protein	23.3823	3.30244	7.08031
264	Cthe_1175	hypothetical protein	43.6306	6.20076	7.03633
265	Cthe_0423	iron-containing alcohol dehydrogenase	308.9	44.0204	7.01721
266	Cthe_2962	oligopeptide/dipeptide ABC transporter%2C ATPase subunit	166.314	23.7018	7.01693
267	Cthe_0929	Stage V sporulation protein S	26048.6	3718.21	7.00569
268	Cthe_0261	HAD-superfamily hydrolase%2C subfamily IA%2C variant 1	130.067	18.6565	6.97166
269	Cthe_2808	transcriptional regulator%2C LacI family	210.609	30.4067	6.92639
270	Cthe_0660	glycoside hydrolase%2C family 81	4.27717	0.617518	6.92639
271	Cthe_1501	ABC transporter%2C transmembrane region	80.059	11.5586	6.92639
272	Cthe_2373	RNA-binding S4	240.954	34.7879	6.92639
273	Cthe_1181	transglutaminase-like protein	14.9843	2.19825	6.81645
274	Cthe_2266	Vacuolar H%2B-transporting two-sector ATPase%2C F subunit	106.857	15.6763	6.81645
275	Cthe_0461	gid protein	74.0971	10.9409	6.77247
276	Cthe_1409	periplasmic sensor signal transduction histidine kinase	22.5263	3.41485	6.59656
277	Cthe_1370	hypothetical protein	112.457	17.0996	6.57657
278	Cthe_1365	hypothetical protein	315.71	48.113	6.56184
279	Cthe_0615	phenylacetate-CoA ligase	310.308	47.3714	6.55054
280	Cthe_1905	glycosyl transferase%2C family 28	15.2205	2.32672	6.54159
281	Cthe_1009	O-methyltransferase%2C family 3	58.7825	8.98596	6.54159
282	Cthe_2963	oligopeptide/dipeptide ABC transporter%2C ATPase subunit	156.336	23.9817	6.51896
283	Cthe_0627	hypothetical protein	143.71	22.1132	6.49884
284	Cthe_3123	von Willebrand factor%2C type A	48.9045	7.52994	6.49466
285	Cthe_3065	conserved hypothetical protein	1801.65	277.759	6.48639
286	Cthe_0769	SSU ribosomal protein S16P	1229.1	190.126	6.46463
287	Cthe_1065	type IV pilus assembly PilZ	661.488	102.84	6.43223
288	Cthe_0550	heat shock protein Hsp90	130.348	20.3246	6.41333
289	Cthe_0428	NADH dehydrogenase %28ubiquinone%29%2C 24 kDa subunit	119.847	18.7449	6.39359
290	Cthe_3200	alanyl-tRNA synthetase	276.803	43.3993	6.37805
291	Cthe_1552	MAEBL%2C putative	81.6021	12.797	6.37668
292	Cthe_0630	hypothetical protein	116.287	18.3375	6.3415
293	Cthe_0501	hypothetical protein	505.047	79.7522	6.3327
294	Cthe_1225	bacterial translation initiation factor 3 %28bIF-3%29	3422.98	541.099	6.32598
295	Cthe_0537	two component transcriptional regulator%2C winged helix family	67.3986	10.68	6.31071
296	Cthe_2404	transcriptional regulator%2C GntR family	266.195	42.4593	6.26942
297	Cthe_3158	aconitase	365.009	58.728	6.21524
298	Cthe_1339	type II secretion system protein E	3.56393	0.578861	6.15679
299	Cthe_1129	hypothetical protein	13.1706	2.13919	6.15679
300	Cthe_1337	type II secretion system protein	15.2318	2.47398	6.15679
301	Cthe_0041	conserved hypothetical protein	30.4987	4.95366	6.15679
302	Cthe_1564	GCN5-related N-acetyltransferase	65.4863	10.6364	6.15679
303	Cthe_1074	polysaccharide deacetylase	4.58643	0.744938	6.15679
304	Cthe_2400	peptidase U57%2C YabG	5.04245	0.819006	6.15679
305	Cthe_2507	peptidase U57%2C YabG	5.41367	0.879301	6.15679
306	Cthe_0123	Stage V sporulation AD	4.31717	0.701204	6.15679
307	Cthe_1876	Tn7-like transposition protein A	5.16644	0.839145	6.15679
308	Cthe_2003		7.44038	1.20848	6.15679
309	Cthe_1081	hypothetical protein	9.44784	1.53454	6.15679
310	Cthe_3135	hypothetical protein	13.2896	2.15852	6.15679
311	Cthe_1474	conserved hypothetical protein	18.0087	2.92502	6.15679
312	Cthe_0830	acid phosphatase/vanadium-dependent haloperoxidase related	29.6781	4.82038	6.15679
313	Cthe_0832	Exodeoxyribonuclease VII small subunit	72.928	11.8451	6.15679
314	Cthe_3179	Serine-type D-Ala-D-Ala carboxypeptidase	7.0257	1.14113	6.15679
315	Cthe_2494	hypothetical protein	15.5357	2.52335	6.15679
316	Cthe_0255	hypothetical protein	21.3663	3.47036	6.15679
317	Cthe_1418	hypothetical protein	32.1585	5.22325	6.15679
318	Cthe_2666	ATPase%2C P-type %28transporting%29%2C HAD superfamily%2C subfamily IC	88.0217	14.3658	6.12719
319	Cthe_0393	sugar ABC transporter %28sugar-binding protein%29	2119.2	348.29	6.08459
320	Cthe_0681	IMP dehydrogenase/GMP reductase	896.909	147.838	6.06684
321	Cthe_1010	peptidase U32	59.8408	9.86454	6.06625
322	Cthe_1502	transcriptional regulator%2C MarR family	622.644	103.025	6.04362
323	Cthe_2281	response regulator receiver modulated CheB methylesterase	51.8478	8.58635	6.03839
324	Cthe_1106	twitching motility protein	443.305	74.0405	5.98734
325	Cthe_1184	hypothetical protein	57.7938	9.6552	5.98577
326	Cthe_3114	glycosyl transferase%2C group 1	218.73	36.5939	5.97722
327	Cthe_1331	aspartyl-tRNA synthetase	505.532	84.6161	5.97442
328	Cthe_3148	ABC transporter related protein	74.3881	12.4598	5.97022
329	Cthe_2809	glycoside hydrolase%2C family 16	254.268	42.6544	5.96113
330	Cthe_1471	glycoside hydrolase%2C family 5	331.893	56.1396	5.91192
331	Cthe_1100	prepilin-type cleavage/methylation	203.246	34.3872	5.91052
332	Cthe_1958	UV-damage endonuclease	26.29	4.45573	5.90026
333	Cthe_2701	N-acetylmannosaminyltransferase	33.8716	5.7407	5.90026
334	Cthe_3077	cellulosome anchoring protein%2C cohesin region	2142.4	363.405	5.89535
335	Cthe_0316	PA14	37.072	6.29923	5.88517
336	Cthe_2340	UDP-glucose/GDP-mannose dehydrogenase	31.7781	5.43313	5.84895
337	Cthe_0768	nucleic acid binding protein%2C containing KH domain	3985.32	682.357	5.84052
338	Cthe_1334	FHA domain containing protein	10.5925	1.83516	5.77199
339	Cthe_0616	ACT domain protein	258.484	44.8933	5.75774
340	Cthe_0535	hypothetical protein	1597.78	279.275	5.72117
341	Cthe_3184	cation transporter	25.0863	4.44498	5.64373
342	Cthe_2054	protein of unknown function DUF324	22.2631	3.94475	5.64373
343	Cthe_3078	cellulosome anchoring protein%2C cohesin region	333.247	59.1599	5.63298
344	Cthe_2474	phage terminase%2C large subunit%2C PBSX family	108.898	19.3992	5.61355
345	Cthe_0534	bacteriocin-processing peptidase. Cysteine peptidase. MEROPS family C39	40.4227	7.22211	5.59708
346	Cthe_1804	cell wall hydrolase/autolysin	54.999	9.92562	5.54111
347	Cthe_0026		30.1056	5.43313	5.54111
348	Cthe_0697	type IV pilus assembly PilZ	241.947	43.9351	5.50691
349	Cthe_0314	glycosyltransferase 28-like protein	23.4091	4.25841	5.49714
350	Cthe_2034	serine/threonine protein kinase	45.6913	8.37274	5.45716
351	Cthe_0395	RbsD or FucU transport	8807.32	1628.56	5.40803
352	Cthe_0239	cellulosome enzyme%2C dockerin type I	50.3446	9.31278	5.40596
353	Cthe_0378	hypothetical protein	12.6994	2.35734	5.38719
354	Cthe_2302	hypothetical protein	13.8209	2.5655	5.38719
355	Cthe_0287	GAF sensor hybrid histidine kinase	22.1748	4.1162	5.38719
356	Cthe_0049	transcriptional regulator%2C XRE family	23.327	4.33009	5.38719
357	Cthe_0050	hypothetical protein	8.05136	1.49454	5.38719
358	Cthe_2124		17.1203	3.17796	5.38719
359	Cthe_1353	polysaccharide biosynthesis protein	31.7312	5.89011	5.38719
360	Cthe_0959	S-adenosylmethionine--tRNA-ribosyltransferase-isomerase	357.276	67.1185	5.32306
361	Cthe_2765	hypothetical protein	475.422	89.352	5.32078
362	Cthe_0394	iron-containing alcohol dehydrogenase	2472.16	466.515	5.29921
363	Cthe_2872	glycoside hydrolase%2C family 5	1041.4	197.706	5.2674
364	Cthe_0234	AMP-dependent synthetase and ligase	242.746	46.152	5.25971
365	Cthe_3089	UspA	557.146	106.032	5.2545
366	Cthe_2967	major facilitator superfamily MFS1	54.3091	10.3419	5.25138
367	Cthe_1954	hypothetical protein	21.7284	4.15197	5.23327
368	Cthe_2092	dimethyladenosine transferase	43.9148	8.39145	5.23327
369	Cthe_1747	T/G mismatch-specific endonuclease	45.076	8.61334	5.23327
370	Cthe_0606	DNA internalization-related competence protein ComEC/Rec2	40.1361	7.66941	5.23327
371	Cthe_2380	TPR repeat domain containing protein	90.9259	17.4315	5.21617
372	Cthe_1342	beta-lactamase-like protein	80.2208	15.3987	5.20959
373	Cthe_1891	hypothetical protein	103.77	19.9758	5.19479
374	Cthe_2623	Exopolysaccharide biosynthesis protein	35.5508	6.86666	5.1773
375	Cthe_1344	%28p%29ppGpp synthetase I%2C SpoT/RelA	197.877	38.2379	5.17489
376	Cthe_0518	type III restriction enzyme%2C res subunit	44.863	8.67183	5.17342
377	Cthe_1019	binding-protein-dependent transport systems inner membrane component	1338.68	259.532	5.15804
378	Cthe_2589	hypothetical protein	40.6125	7.91565	5.13066
379	Cthe_2363	methyltransferase GidB	45.4548	8.85944	5.13066
380	Cthe_1410	cation diffusion facilitator family transporter	77.1354	15.0342	5.13066
381	Cthe_2530	glutamate-1-semialdehyde 2%2C1-aminomutase	8.59732	1.67567	5.13066
382	Cthe_2317	response regulator receiver protein	7.91274	1.54225	5.13066
383	Cthe_0184	type IV pilus assembly protein PilM	3345.11	652.309	5.1281
384	Cthe_0551	AMP-dependent synthetase and ligase	366.574	71.9214	5.09687
385	Cthe_0714	hydroxymethylbutenyl pyrophosphate reductase	971.772	190.849	5.09183
386	Cthe_3113	Nucleotidyl transferase	180.86	35.5241	5.09119
387	Cthe_0767	16S rRNA processing protein RimM	166.297	32.8228	5.06653
388	Cthe_2366	single-stranded nucleic acid binding R3H	1147.51	226.548	5.06522
389	Cthe_2342	hypothetical protein	23.979	4.74141	5.05736
390	Cthe_2269	V-type ATPase%2C D subunit	145.31	28.9656	5.01665
391	Cthe_3048	DNA repair protein RadC	21.5631	4.31056	5.00239
392	Cthe_2151	hypothetical protein	52.2623	10.4475	5.00239
393	Cthe_2405	Heavy metal transport/detoxification protein	139.218	27.8303	5.00239
394	Cthe_1224	LSU ribosomal protein L35P	4669.7	934.893	4.99491
395	Cthe_0631	hypothetical protein	104.813	21.0774	4.97279
396	Cthe_0956	hypothetical protein	97.944	19.696	4.97279
397	Cthe_2807	glycoside hydrolase%2C family 5	248.21	50.0459	4.95964
398	Cthe_3147	ABC transporter related protein	117.573	23.8192	4.93605
399	Cthe_2299	CRISPR-associated helicase Cas3	7.83684	1.5911	4.92543
400	Cthe_0183	protein of unknown function DUF208	32.3827	6.57459	4.92543
401	Cthe_1909	copper amine oxidase-like protein	83.9266	17.0394	4.92543
402	Cthe_1938	D-alanine--D-alanine ligase	189.371	38.6853	4.89515
403	Cthe_0825	glycoside hydrolase%2C family 9	62.8204	12.8692	4.88146
404	Cthe_1346	single-stranded-DNA-specific exonuclease RecJ	232.335	47.6214	4.87879
405	Cthe_1070	metal dependent phosphohydrolase	112.759	23.1171	4.87774
406	Cthe_1916	two component transcriptional regulator%2C winged helix family	91.6517	18.8037	4.87413
407	Cthe_1680	DNA polymerase%2C beta-like region	24.802	5.0885	4.87413
408	Cthe_1208	GCN5-related N-acetyltransferase	57.8941	11.8778	4.87413
409	Cthe_3095	glycosyl transferase%2C family 39	102.105	20.9613	4.87111
410	Cthe_0626	hypothetical protein	197.64	40.6023	4.86771
411	Cthe_2277	hypothetical protein	54.685	11.265	4.85439
412	Cthe_2522	membrane associated protein	192.453	39.7637	4.83992
413	Cthe_1060	AIR synthase related protein-like protein	414.059	86.0248	4.81325
414	Cthe_3185	tRNA-guanine transglycosylases%2C various specificities	26.6691	5.54453	4.80999
415	Cthe_1349	Undecaprenyl-phosphate galactose phosphotransferase	39.3099	8.17255	4.80999
416	Cthe_0742	hypothetical protein	67.2583	13.983	4.80999
417	Cthe_2871	TipAS antibiotic-recognition	120.645	25.194	4.78862
418	Cthe_2737	Excinuclease ABC subunit C	681.684	142.41	4.78678
419	Cthe_1681		55.9642	11.7288	4.77151
420	Cthe_0079	conserved hypothetical protein	98.5236	20.8727	4.72021
421	Cthe_2815	lysyl-tRNA synthetase	658.652	140.103	4.70119
422	Cthe_0491	CheW protein	137.879	29.3448	4.6986
423	Cthe_0603	GCN5-related N-acetyltransferase	833.592	177.79	4.68863
424	Cthe_2519	2-isopropylmalate synthase	335.203	71.7073	4.6746
425	Cthe_2895	glycoside hydrolase%2C family 18	95.1219	20.4635	4.64838
426	Cthe_2383	hypothetical protein	2902.41	624.895	4.64463
427	Cthe_1986	phage / plasmid primase%2C P4 family	1.53697	0.332852	4.61759
428	Cthe_2792	Phenylacetate--CoA ligase	2.50311	0.54208	4.61759
429	Cthe_2545	signal transduction histidine kinase regulating citrate/malate metabolism	3.04987	0.660489	4.61759
430	Cthe_2493	phage-like element PBSX protein	5.49686	1.19042	4.61759
431	Cthe_2788	conserved hypothetical protein	5.04437	1.09242	4.61759
432	Cthe_1338	Flp pilus assembly protein TadB-like protein	8.21118	1.77824	4.61759
433	Cthe_2552	Radical SAM	6.47575	1.40241	4.61759
434	Cthe_1210	hypothetical protein	11.4502	2.47969	4.61759
435	Cthe_1730	conserved hypothetical protein	15.5723	3.37238	4.61759
436	Cthe_1959	Methyltransferase type 11	18.0333	3.90534	4.61759
437	Cthe_0525	hypothetical protein	20.5961	4.46035	4.61759
438	Cthe_3218	CRISPR-associated protein Cas1	16.6287	3.60116	4.61759
439	Cthe_2997	hypothetical protein	21.2395	4.59968	4.61759
440	Cthe_1153	diguanylate cyclase	40.4896	8.76856	4.61759
441	Cthe_0680	Lysine exporter protein %28LYSE/YGGA%29	40.5404	8.77954	4.61759
442	Cthe_0829	hypothetical protein	50.0002	10.8282	4.61759
443	Cthe_2440	conserved hypothetical protein	186.867	40.4685	4.61759
444	Cthe_2648	sugar transferase	5.44261	1.17867	4.61759
445	Cthe_1900		4.15195	0.899159	4.61759
446	Cthe_1885	phage integrase-like SAM-like	5.78515	1.25285	4.61759
447	Cthe_1729	DNA methylase N-4/N-6	8.03832	1.7408	4.61759
448	Cthe_1459	hypothetical protein	8.80863	1.90762	4.61759
449	Cthe_1497	hypothetical protein	10.3734	2.24649	4.61759
450	Cthe_3057	transposase	12.3015	2.66405	4.61759
451	Cthe_0782	putative methyl-accepting chemotaxis sensory transducer	12.7029	2.75098	4.61759
452	Cthe_2779	hypothetical protein	25.7184	5.56966	4.61759
453	Cthe_0097	peptidase M23B	26.4729	5.73304	4.61759
454	Cthe_2964	binding-protein-dependent transport systems inner membrane component	252.122	54.8206	4.59905
455	Cthe_0500	hypothetical protein	326.755	71.1722	4.59106
456	Cthe_0548	ABC transporter related protein	151.508	33.1177	4.57484
457	Cthe_2903	LSU ribosomal protein L3P	1592.31	348.206	4.57291
458	Cthe_1018	binding-protein-dependent transport systems inner membrane component	2284.77	499.744	4.57188
459	Cthe_2160	hypothetical protein	95.4151	20.9629	4.55163
460	Cthe_0482	flagellar biosynthetic protein FliQ	254.231	55.9451	4.5443
461	Cthe_2684	hypothetical protein	7466.37	1647.55	4.53179
462	Cthe_2998	ABC transporter related protein	118.16	26.1423	4.51987
463	Cthe_0492	CheC%2C inhibitor of MCP methylation	78.28	17.3378	4.51498
464	Cthe_1500	ABC transporter related protein	23.903	5.30276	4.50765
465	Cthe_3079	cellulosome anchoring protein%2C cohesin region	1523.21	338.89	4.49471
466	Cthe_2902	SSU ribosomal protein S10P	2149.32	479.29	4.48439
467	Cthe_2089	glycoside hydrolase%2C family 48	3870.79	863.177	4.48435
468	Cthe_0987	riboflavin kinase / FMN adenylyltransferase	177.568	39.7279	4.46959
469	Cthe_1132	hypothetical protein	43.9396	9.84382	4.46367
470	Cthe_0785	hypothetical protein	2392.35	536.286	4.46095
471	Cthe_2901	putative anti-sigma regulatory factor%2C serine/threonine protein kinase	3504.81	789.284	4.44049
472	Cthe_2698	putative transcriptional regulator%2C CopG family	758.337	171.014	4.43436
473	Cthe_2462	BRO-like protein	34.0078	7.68504	4.42519
474	Cthe_0043	glycoside hydrolase%2C family 9	122.284	27.6617	4.42072
475	Cthe_0613	thiamine pyrophosphate enzyme-like TPP-binding	221.829	50.4222	4.39944
476	Cthe_0468	flagellar protein export ATPase FliI	16.8018	3.82057	4.39771
477	Cthe_0988	tRNA pseudouridine synthase B	137.107	31.2974	4.38079
478	Cthe_0986	peptidase M16-like protein	118.67	27.1787	4.3663
479	Cthe_1928	conserved hypothetical protein precursor	18.7329	4.29549	4.36106
480	Cthe_1368	S-layer-like domain containing protein	1512.79	347.559	4.35263
481	Cthe_0429	NADH dehydrogenase %28quinone%29	193.061	44.3592	4.35222
482	Cthe_0817	diguanylate cyclase	6.2398	1.43849	4.33774
483	Cthe_0460	DNA topoisomerase I	137.095	31.616	4.33624
484	Cthe_3044	protein of unknown function DUF975	244.465	56.4502	4.33062
485	Cthe_2738	metallophosphoesterase	297.991	68.9262	4.32334
486	Cthe_1415	ABC transporter related protein	17.9564	4.16645	4.30975
487	Cthe_0523	Resolvase-like protein	25.9102	6.012	4.30975
488	Cthe_0321	TPR repeat domain containing protein	48.0078	11.1393	4.30975
489	Cthe_1833	copper amine oxidase-like protein	133.619	31.0038	4.30975
490	Cthe_2261	hypothetical protein	947.393	219.825	4.30975
491	Cthe_0481	flagellar biosynthetic protein FliP	110.021	25.6594	4.28777
492	Cthe_1588	extracellular solute-binding protein%2C family 1	191.485	44.7084	4.28299
493	Cthe_2147	glycoside hydrolase%2C family 5	63.444	14.8243	4.27972
494	Cthe_2680	peptidase S41	12.3272	2.88318	4.27555
495	Cthe_0326	hypothetical protein	929.158	218.872	4.24521
496	Cthe_0614	pyruvate ferredoxin/flavodoxin oxidoreductase	258.974	61.0693	4.24065
497	Cthe_1127	phage integrase	13.4071	3.16743	4.23279
498	Cthe_1222	RNA methyltransferase%2C TrmH family%2C group 3	90.6605	21.4186	4.23279
499	Cthe_1623	phage major tail protein%2C phi13 family	20.358	4.8096	4.23279
500	Cthe_0322	glycoside hydrolase%2C family 3-like protein	27.2865	6.44645	4.23279
501	Cthe_0851	conserved hypothetical protein	182.457	43.1056	4.23279
502	Cthe_1937	glutamate racemase	131.379	31.1192	4.2218
503	Cthe_2429	protein of unknown function UPF0118	50.5128	12.0555	4.19004
504	Cthe_1709	Phage-related protein-like protein	9.196	2.20115	4.17782
505	Cthe_1906	glycosyl transferase%2C family 28	17.3061	4.14237	4.17782
506	Cthe_0315	DNA-directed RNA polymerase sigma factor	27.9809	6.69748	4.17782
507	Cthe_3046	cell cycle protein	16.5281	3.95616	4.17782
508	Cthe_1163	phosphoglucosamine mutase	59.6898	14.3432	4.16154
509	Cthe_3131	von Willebrand factor%2C type A	40.2995	9.71272	4.14914
510	Cthe_2374	DNA replication and repair protein RecF	61.6666	14.8625	4.14914
511	Cthe_0633	hypothetical protein	141.007	33.9845	4.14914
512	Cthe_1366	dTDP-4-dehydrorhamnose 3%2C5-epimerase	418.393	101.447	4.12426
513	Cthe_1319	protein of unknown function DUF558	135.096	32.7933	4.11962
514	Cthe_0025	adenosylmethionine-8-amino-7-oxononanoate aminotransferase	6.42701	1.56583	4.10453
515	Cthe_0923	conserved hypothetical protein	11.4156	2.78123	4.10453
516	Cthe_2008	conserved hypothetical protein%2C CF-22 family	17.0353	4.15037	4.10453
517	Cthe_1140	hypothetical protein	22.0607	5.37473	4.10453
518	Cthe_2410	protein of unknown function DUF342	49.886	12.1539	4.10453
519	Cthe_1268	histidine kinase	7.4909	1.82503	4.10453
520	Cthe_0916	hypothetical protein	188.414	46.2081	4.07752
521	Cthe_0452	cellulosome anchoring protein%2C cohesin region	139.842	34.3018	4.07679
522	Cthe_1908	copper amine oxidase-like protein	34.3744	8.43678	4.07435
523	Cthe_0375	GMP synthase %28glutamine-hydrolyzing%29	520.978	127.92	4.0727
524	Cthe_1332	histidyl-tRNA synthetase	330.118	81.2143	4.06478
525	Cthe_2703	protein of unknown function DUF161	1173.73	289.028	4.06095
526	Cthe_1183	ATPase associated with various cellular activities%2C AAA3	68.8655	16.9708	4.05789
527	Cthe_0003	ankyrin repeat protein	68.8655	16.9708	4.05789
528	Cthe_2513	peptidase S1 and S6%2C chymotrypsin/Hap	66.4818	16.4253	4.04752
529	Cthe_1360	polysaccharide biosynthesis protein CpsF	206.679	51.0836	4.04589
530	Cthe_0806	PAS/PAC sensor hybrid histidine kinase	8.55382	2.11708	4.04039
531	Cthe_0147	protein of unknown function DUF523	281.517	69.834	4.03123
532	Cthe_0549	ABC-3	87.8295	21.8178	4.02559
533	Cthe_0702	conserved hypothetical protein	71.1636	17.6778	4.02559
534	Cthe_1659	TrkA-N	114.864	28.5335	4.02559
535	Cthe_3034	hypothetical protein	152.031	37.828	4.01902
536	Cthe_1411	tryptophan synthase%2C alpha chain	141.819	35.3662	4.01002
537	Cthe_0580	aminotransferase	115.574	28.8334	4.00833
538	Cthe_1883	SMC protein-like protein	6.94069	1.73434	4.00191
539	Cthe_1524	hypothetical protein	13.7879	3.44534	4.00191
540	Cthe_0473	flagellar operon protein	73.7247	18.4224	4.00191
541	Cthe_1470	RNA polymerase%2C sigma-24 subunit%2C ECF subfamily	287.826	72.0115	3.99695
542	Cthe_0766	tRNA %28Guanine37-N1%29 methyltransferase	553.745	138.889	3.98695
543	Cthe_2216	hypothetical protein	1216.05	305.449	3.98119
544	Cthe_0480	hypothetical protein	268.546	67.7699	3.96262
545	Cthe_1105	type II secretion system protein	831.365	210.149	3.95608
546	Cthe_1101	hypothetical protein	521.637	132.011	3.95147
547	Cthe_3087	response regulator receiver protein	580.832	147.046	3.94999
548	Cthe_1318	response regulator receiver protein	175.415	44.4272	3.94838
549	Cthe_0872	indole-3-glycerol phosphate synthase	57.8318	14.6625	3.94419
550	Cthe_0153	Holliday junction resolvase YqgF	166.104	42.1547	3.94035
551	Cthe_1446	peptidase S1 and S6%2C chymotrypsin/Hap	85.6516	21.7503	3.93795
552	Cthe_2635	pyridoxamine 5'-phosphate oxidase-related%2C FMN-binding	58.4558	14.861	3.93351
553	Cthe_1051	integral membrane protein MviN	32.1748	8.17967	3.93351
554	Cthe_0874	anthranilate synthase%2C component II	51.0496	13.0296	3.91796
555	Cthe_0320	hypothetical protein	45.8971	11.732	3.91213
556	Cthe_0250	protein of unknown function UPF0027	61.1768	15.6575	3.90719
557	Cthe_1223	LSU ribosomal protein L20P	4640.25	1187.62	3.90719
558	Cthe_0489	response regulator receiver modulated CheB methylesterase	118.182	30.3086	3.8993
559	Cthe_0056	Ig-like%2C group 2	20.0884	5.15858	3.89417
560	Cthe_0974	UDP-N-acetylglucosamine--N-acetylmuramyl-%28pentapeptide%29 pyrophosphoryl-undecaprenol N-acetylglucosamine transferase	42.7687	10.9853	3.89327
561	Cthe_2990	peptide methionine sulfoxide reductase	116.596	30.06	3.87878
562	Cthe_2521	DNA-directed RNA polymerase sigma factor	137.294	35.4767	3.86998
563	Cthe_0404	type 3a%2C cellulose-binding	118.182	30.6213	3.85948
564	Cthe_2146	copper amine oxidase-like protein	16.1735	4.20311	3.848
565	Cthe_1387	hypothetical protein	237.362	61.6846	3.848
566	Cthe_2557	glycosyl transferase%2C family 2	3.67924	0.956144	3.848
567	Cthe_1073	protein of unknown function DUF1429	17.398	4.52133	3.848
568	Cthe_0173	dehydrogenase %28flavoproteins%29	5.0413	1.31011	3.848
569	Cthe_2782	N-acetylmuramyl-L-alanine amidase%2C negative regulator of AmpC%2C AmpD	7.27596	1.89084	3.848
570	Cthe_3194	hypothetical protein	8.48489	2.20502	3.848
571	Cthe_0839	stage III sporulation protein AG	8.85261	2.30058	3.848
572	Cthe_1011	Peptidoglycan glycosyltransferase	9.9973	2.59805	3.848
573	Cthe_2561	CDP-glucose 4%2C6-dehydratase	14.5264	3.77505	3.848
574	Cthe_1013	protein of unknown function UPF0118	20.3888	5.29856	3.848
575	Cthe_1897	conserved hypothetical protein	16.9177	4.3965	3.848
576	Cthe_1573	nitrogenase iron protein subunit NifH	32.2903	8.39145	3.848
577	Cthe_1551		30.9841	8.05202	3.848
578	Cthe_2308	CheC-like protein	35.6585	9.26677	3.848
579	Cthe_2438	hypothetical protein	181.819	47.2503	3.848
580	Cthe_0022	2-amino-3-ketobutyrate coenzyme A ligase	4.73	1.22921	3.848
581	Cthe_1429	conserved hypothetical protein	6.13479	1.59428	3.848
582	Cthe_2660	hypothetical protein	10.8353	2.81584	3.848
583	Cthe_1951	hypothetical protein	11.9635	3.10902	3.848
584	Cthe_0011	hypothetical protein	20.0552	5.21186	3.848
585	Cthe_2324	Resolvase-like protein	19.2166	4.99394	3.848
586	Cthe_2148	Carbohydrate-binding%2C CenC-like protein	209.346	54.4039	3.848
587	Cthe_1867	carbamoyl-phosphate synthase small subunit	15.5503	4.04115	3.848
588	Cthe_1174	protein of unknown function DUF155	73.625	19.1333	3.848
589	Cthe_2325	Recombinase	93.2811	24.31	3.83716
590	Cthe_0213	protein of unknown function DUF975	218.324	57.4787	3.79834
591	Cthe_0244	heavy metal translocating P-type ATPase	691.54	182.28	3.79384
592	Cthe_1151	hypothetical protein	90.972	24.1787	3.76248
593	Cthe_0402	copper amine oxidase-like protein	785.875	208.99	3.76035
594	Cthe_2516	acetolactate synthase%2C large subunit	363.839	96.8419	3.75704
595	Cthe_1139	hypothetical protein	16.1652	4.32449	3.73805
596	Cthe_0678	thymidine phosphorylase	14.4132	3.85581	3.73805
597	Cthe_2759	transcriptional regulator%2C AraC family	21.3572	5.71345	3.73805
598	Cthe_0661	Ricin B lectin	62.3874	16.7144	3.73256
599	Cthe_1944	protein of unknown function DUF458	380.427	102.002	3.7296
600	Cthe_0313	conserved hypothetical protein	49.214	13.2066	3.72648
601	Cthe_1172	protein of unknown function DUF362	83.5924	22.4727	3.71973
602	Cthe_1008	aminodeoxychorismate lyase	235.17	63.2885	3.71584
603	Cthe_1138	protein of unknown function DUF87	15.7109	4.253	3.69408
604	Cthe_2616	SpoIID/LytB domain containing protein	13.1837	3.56888	3.69408
605	Cthe_2549	cellulosome enzyme%2C dockerin type I	27.1795	7.3576	3.69408
606	Cthe_2858	transposase%2C mutator type	11.6518	3.15418	3.69408
607	Cthe_1536	ABC transporter related protein	14.4345	3.90747	3.69408
608	Cthe_0418	Polyribonucleotide nucleotidyltransferase	211.476	57.2759	3.69224
609	Cthe_1697	transcriptional regulator%2C ArsR family	538.79	146.082	3.68827
610	Cthe_0723	tyrosyl-tRNA synthetase	310.397	84.1719	3.68766
611	Cthe_0330	hypothetical protein	89.2796	24.3243	3.6704
612	Cthe_2664	2-octaprenylphenol hydroxylase	51.9151	14.1577	3.66691
613	Cthe_1372	hypothetical protein	45.7591	12.5176	3.6556
614	Cthe_1434	conserved hypothetical protein	35.5215	9.71702	3.6556
615	Cthe_1826	response regulator receiver sensor signal transduction histidine kinase	83.9156	22.99	3.6501
616	Cthe_2612	Fibronectin%2C type III	12.9397	3.54952	3.64547
617	Cthe_2329	hypothetical protein	34.3049	9.42934	3.6381
618	Cthe_1904	amino acid adenylation domain	5.2134	1.433	3.6381
619	Cthe_0679	Serine-type D-Ala-D-Ala carboxypeptidase	23.6235	6.49335	3.6381
620	Cthe_3149	aminoacyl-histidine dipeptidase	45.5099	12.5285	3.63251
621	Cthe_1141	hypothetical protein	33.9521	9.35272	3.63018
622	Cthe_0362	transcriptional regulator%2C AsnC family	688.534	190.004	3.62378
623	Cthe_1555	NLPA lipoprotein	581.465	160.512	3.62256
624	Cthe_1170	dihydrodipicolinate reductase	59.2488	16.3801	3.61712
625	Cthe_0917	glutaminyl-tRNA synthetase	282.408	78.5743	3.59415
626	Cthe_0808	MCP methyltransferase%2C CheR-type	9.43918	2.62823	3.59146
627	Cthe_0662	hypothetical protein	25.8236	7.19027	3.59146
628	Cthe_2274	hypothetical protein	24.9073	6.93513	3.59146
629	Cthe_2468	conserved hypothetical protein	20.6451	5.74837	3.59146
630	Cthe_1932	S-layer-like domain containing protein	7.7084	2.14631	3.59146
631	Cthe_0499	hypothetical protein	436.249	122.127	3.5721
632	Cthe_0567	peptide deformylase	433.028	121.771	3.55608
633	Cthe_3214	hypothetical protein	33.3411	9.38659	3.552
634	Cthe_1359	glycosyltransferase 28-like protein	118.342	33.3654	3.54685
635	Cthe_1052	competence/damage-inducible protein cinA	87.994	24.8309	3.54373
636	Cthe_0080	CheW protein	624.456	176.248	3.54306
637	Cthe_1461	FAD dependent oxidoreductase	16.2107	4.57911	3.54016
638	Cthe_0708	FAD dependent oxidoreductase	20.6427	5.831	3.54016
639	Cthe_1235	Cellulose 1%2C4-beta-cellobiosidase	37.5386	10.6157	3.53613
640	Cthe_3033	hypothetical protein	331.7	94.0684	3.52616
641	Cthe_1507	protein of unknown function UPF0131	38.534	10.9529	3.51817
642	Cthe_1556	binding-protein-dependent transport systems inner membrane component	298.286	84.7844	3.51817
643	Cthe_2344	Undecaprenyl-phosphate galactose phosphotransferase	25.2845	7.18683	3.51817
644	Cthe_1832	hypothetical protein	46.1702	13.1234	3.51817
645	Cthe_1371	YD repeat protein	278.995	79.4766	3.51041
646	Cthe_0688	condensin subunit ScpB	75.88	21.6432	3.50595
647	Cthe_0232	hypothetical protein	73.1662	20.8867	3.503
648	Cthe_1195	conserved hypothetical protein	80.1625	22.9155	3.49818
649	Cthe_2911	LSU ribosomal protein L29P	679.209	194.161	3.49818
650	Cthe_3178	protein of unknown function DUF342	494.943	142.063	3.48396
651	Cthe_2159	hypothetical protein	110.304	31.6651	3.48345
652	Cthe_0989	phosphoesterase%2C RecJ-like protein	208.838	59.969	3.48244
653	Cthe_2473	Terminase small subunit	149.856	43.0936	3.47745
654	Cthe_1230	competence protein ComEA helix-hairpin-helix repeat protein	11.1543	3.22081	3.4632
655	Cthe_0682	hypothetical protein	10.161	2.934	3.4632
656	Cthe_1717	conserved hypothetical protein	17.3555	5.0114	3.4632
657	Cthe_0524	hypothetical protein	20.988	6.0603	3.4632
658	Cthe_1212	hypothetical protein	2037.91	589.806	3.45522
659	Cthe_1907	amino acid adenylation domain	43.4868	12.5993	3.45153
660	Cthe_1391	2-isopropylmalate synthase	40.241	11.6715	3.4478
661	Cthe_2695	hypothetical protein	82.0296	23.8121	3.44487
662	Cthe_0182	Holliday junction DNA helicase subunit RuvB	42.2534	12.281	3.44056
663	Cthe_1596	transcriptional regulator%2C MarR family	46.64	13.6357	3.42044
664	Cthe_3226	copper amine oxidase-like protein	27.9958	8.18486	3.42044
665	Cthe_0472	flagellar hook capping protein	80.6545	23.6171	3.4151
666	Cthe_0157	conserved hypothetical protein	67.0498	19.6454	3.413
667	Cthe_0028	uncharacterized protein%2C YcgL-like protein	33.8556	9.93349	3.40822
668	Cthe_0761	RNase HII	148.981	43.7424	3.40588
669	Cthe_1873	HMG-I and HMG-Y%2C DNA-binding	147.017	43.2219	3.40144
670	Cthe_0002	hypothetical protein	81.3086	23.9209	3.39906
671	Cthe_3168	conserved hypothetical protein	241.211	71.01	3.39685
672	Cthe_2547	hypothetical protein	470.313	138.49	3.39601
673	Cthe_2904	LSU ribosomal protein L4P	1864.24	549.493	3.39265
674	Cthe_2811	glycoside hydrolase%2C family 26	518.893	153.016	3.39111
675	Cthe_0242	conserved hypothetical protein	199.994	58.9885	3.3904
676	Cthe_2625	3-hydroxyacyl-[acyl-carrier-protein] dehydratase	27.5759	8.14352	3.38624
677	Cthe_0410	protein of unknown function DUF711	417.497	123.484	3.38097
678	Cthe_2945	histidine kinase	61.4123	18.2063	3.37314
679	Cthe_0152	aldo/keto reductase	632.469	187.671	3.3701
680	Cthe_1380	response regulator receiver protein	342.118	101.555	3.36881
681	Cthe_0914	hypothetical protein	106.759	31.7317	3.36444
682	Cthe_0487	Cobyrinic acid a%2Cc-diamide synthase	129.983	38.6728	3.36111
683	Cthe_2999	hypothetical protein	25.069	7.5171	3.33493
684	Cthe_1378	response regulator receiver modulated metal dependent phosphohydrolase	9.43386	2.8288	3.33493
685	Cthe_2273	conserved hypothetical protein	12.7917	3.83567	3.33493
686	Cthe_0520	conserved hypothetical protein	19.7786	5.93073	3.33493
687	Cthe_1361	NAD-dependent epimerase/dehydratase	139.598	41.9122	3.33072
688	Cthe_1806	cellulosome enzyme%2C dockerin type I	95.2261	28.6301	3.32608
689	Cthe_0848	peptidase M24	55.2029	16.604	3.32467
690	Cthe_2906	LSU ribosomal protein L2P	969.658	292.025	3.32047
691	Cthe_0405	glycoside hydrolase%2C family 5	96.3411	29.0281	3.3189
692	Cthe_2076	periplasmic sensor signal transduction histidine kinase	253.233	76.4077	3.31424
693	Cthe_2262	V-type ATPase%2C 116 kDa subunit	384.793	116.2	3.31146
694	Cthe_0164	protein of unknown function UPF0044	931.875	281.71	3.30793
695	Cthe_0862	hypothetical protein	251.63	76.142	3.30475
696	Cthe_1797	3-phosphoshikimate 1-carboxyvinyltransferase	456.488	138.139	3.30456
697	Cthe_1685	ABC transporter related protein	9.59718	2.90975	3.29828
698	Cthe_0564	Trans-hexaprenyltranstransferase	51.9211	15.7419	3.29828
699	Cthe_1264	DNA polymerase III%2C alpha subunit	197.271	59.8371	3.2968
700	Cthe_2928	LSU ribosomal protein L36P	1981.56	602.477	3.28902
701	Cthe_2367	protein translocase subunit yidC	537.021	163.801	3.27849
702	Cthe_1325	coproporphyrinogen III oxidase%2C anaerobic	32.8399	10.0404	3.2708
703	Cthe_0246	Carbohydrate binding family 6	118.726	36.3846	3.2631
704	Cthe_0860	Rubrerythrin	299.475	91.8447	3.26067
705	Cthe_2191	1%2C4-alpha-glucan branching enzyme	64.2981	19.7535	3.25503
706	Cthe_2950	Pectate lyase/Amb allergen	49.0533	15.0733	3.2543
707	Cthe_1287	periplasmic sensor signal transduction histidine kinase	83.0555	25.5601	3.24942
708	Cthe_2331	hypothetical protein	482.838	148.735	3.24631
709	Cthe_2700	conserved hypothetical protein	177.551	54.7926	3.24042
710	Cthe_2548	Alpha-N-arabinofuranosidase	59.8603	18.4967	3.23626
711	Cthe_0273	metal dependent phosphohydrolase	183.61	56.7407	3.23595
712	Cthe_2776	hypothetical protein	71.6036	22.1524	3.23232
713	Cthe_1936	conserved hypothetical protein	158.251	49.1053	3.2227
714	Cthe_2409	hypothetical protein	94.4286	29.3409	3.21832
715	Cthe_2077	CoA-binding protein	1277.2	397.918	3.2097
716	Cthe_0993	protein of unknown function DUF448	297.582	92.801	3.20666
717	Cthe_1187	protein of unknown function DUF990	102.037	31.8875	3.19991
718	Cthe_2764	TROVE domain containing protein	952.999	297.82	3.19991
719	Cthe_0878	CheW protein	908.382	283.924	3.19938
720	Cthe_2236	flagellin-like protein	36.4083	11.389	3.1968
721	Cthe_2271	cellulosome enzyme%2C dockerin type I	59.6792	18.718	3.18834
722	Cthe_1176	CheC-like protein	3697.4	1160.11	3.18712
723	Cthe_0335	hydrogenase large subunit-like protein	74.5737	23.4262	3.18334
724	Cthe_2662	RNA binding S1	1615.35	507.755	3.18135
725	Cthe_0788	DivIVA	152.143	47.8783	3.1777
726	Cthe_1382	Patatin	99.1162	31.241	3.17263
727	Cthe_1142	hypothetical protein	40.7757	12.9061	3.15941
728	Cthe_2095	hydrolase%2C TatD family	168.26	53.2567	3.15941
729	Cthe_0207	conserved hypothetical protein	51.6427	16.3457	3.15941
730	Cthe_2886	imidazole glycerol phosphate synthase subunit hisH	70.0625	22.1759	3.15941
731	Cthe_2346	O-antigen polymerase	49.8897	15.8515	3.14732
732	Cthe_0484	flagellar biosynthetic protein FlhB	244.391	77.8681	3.13852
733	Cthe_0745	glycoside hydrolase%2C family 9	124.796	39.8854	3.12886
734	Cthe_2927	bacterial translation initiation factor 1 %28bIF-1%29	667.893	213.674	3.12576
735	Cthe_2304	conserved hypothetical protein	80.3298	25.7052	3.12504
736	Cthe_0639	glycoside hydrolase%2C family 13-like protein	63.319	20.2707	3.12367
737	Cthe_2870	protein of unknown function DUF21	120.393	38.5581	3.12237
738	Cthe_1185	conserved hypothetical protein	68.078	21.8348	3.11786
739	Cthe_1786	DNA repair protein RadA	71.9723	23.1171	3.11338
740	Cthe_2699	transcriptional modulator of MazE/toxin%2C MazF	349.82	112.613	3.10638
741	Cthe_2736	phosphoenolpyruvate--protein phosphotransferase	1184.5	381.419	3.10552
742	Cthe_2900	RNA polymerase%2C sigma 28 subunit	237.196	76.5792	3.0974
743	Cthe_2837	prophage Lp4 protein 7%2C DNA replication	4.00376	1.3006	3.0784
744	Cthe_0023	pimeloyl-CoA synthesis %28biotin biosynthesis%29	2.84288	0.923492	3.0784
745	Cthe_2865	phage / plasmid primase%2C P4 family	1.02465	0.332852	3.0784
746	Cthe_2639	N-acylneuraminate cytidylyltransferase	3.18796	1.03559	3.0784
747	Cthe_0530	hypothetical protein	3.59295	1.16715	3.0784
748	Cthe_2565	hypothetical protein	4.43878	1.44191	3.0784
749	Cthe_0939	hypothetical protein	8.82429	2.86652	3.0784
750	Cthe_2478	phage minor structural GP20	7.92126	2.57318	3.0784
751	Cthe_1929	hypothetical protein	10.8852	3.536	3.0784
752	Cthe_2567	conserved hypothetical protein	11.3715	3.69397	3.0784
753	Cthe_2234	hypothetical protein	17.2799	5.61329	3.0784
754	Cthe_3031	conserved hypothetical protein	24.3317	7.90401	3.0784
755	Cthe_0297	hypothetical protein	28.7999	9.35548	3.0784
756	Cthe_0796	hypothetical protein	66.348	21.5528	3.0784
757	Cthe_1581	inner-membrane translocator	2.35943	0.766449	3.0784
758	Cthe_0414	manganese containing catalase	3.61059	1.17288	3.0784
759	Cthe_1604	phosphate ABC transporter%2C inner membrane subunit PstC	2.58322	0.839145	3.0784
760	Cthe_0756	thermostable dipeptidase. Metallo peptidase. MEROPS family M19	4.71887	1.5329	3.0784
761	Cthe_2982	hypothetical protein	5.0598	1.64365	3.0784
762	Cthe_1404	GTP-binding protein%2C HSR1-related	5.1304	1.66658	3.0784
763	Cthe_1578	Radical SAM	5.24007	1.70221	3.0784
764	Cthe_1214	conserved hypothetical protein	5.80545	1.88587	3.0784
765	Cthe_1952	hypothetical protein	5.89859	1.91612	3.0784
766	Cthe_1267	two component transcriptional regulator%2C LuxR family	6.78791	2.20502	3.0784
767	Cthe_1080	carbohydrate binding family 25	6.82994	2.21867	3.0784
768	Cthe_1335	peptidase A24A%2C prepilin type IV	7.01454	2.27863	3.0784
769	Cthe_2126	binding-protein-dependent transport systems inner membrane component	5.16644	1.67829	3.0784
770	Cthe_2156	hypothetical protein	7.93551	2.57781	3.0784
771	Cthe_1875	HMG-I and HMG-Y%2C DNA-binding	8.52863	2.77048	3.0784
772	Cthe_0170	conserved hypothetical protein	9.328	3.03015	3.0784
773	Cthe_0086	hypothetical protein	9.98222	3.24267	3.0784
774	Cthe_2960	hypothetical protein	13.2896	4.31705	3.0784
775	Cthe_1327	hypothetical protein	15.7016	5.10057	3.0784
776	Cthe_2527	hydroxymethylbilane synthase	15.0757	4.89724	3.0784
777	Cthe_1950	hypothetical protein	13.6599	4.43734	3.0784
778	Cthe_3047	Peptidoglycan glycosyltransferase	17.1861	5.58281	3.0784
779	Cthe_3225	hypothetical protein	17.2349	5.59867	3.0784
780	Cthe_1972	hypothetical protein	13.7879	4.47894	3.0784
781	Cthe_2300	CRISPR-associated protein Cas5	15.2143	4.94228	3.0784
782	Cthe_2338	glycosyl transferase%2C group 1	19.6971	6.39848	3.0784
783	Cthe_1567	Dinitrogenase iron-molybdenum cofactor biosynthesis	19.7559	6.41758	3.0784
784	Cthe_1713	phage major tail protein%2C phi13 family	19.2838	6.26425	3.0784
785	Cthe_2503	Cupin 2%2C conserved barrel	18.142	5.89334	3.0784
786	Cthe_1294	Recombinase	18.5514	6.02632	3.0784
787	Cthe_0805	response regulator receiver protein	21.5226	6.99151	3.0784
788	Cthe_0012	YD repeat protein	23.1002	7.50398	3.0784
789	Cthe_0928	4-hydroxythreonine-4-phosphate dehydrogenase	43.1717	14.0241	3.0784
790	Cthe_1304	PhoH-like protein	41.7756	13.5706	3.0784
791	Cthe_0247	DNA mismatch repair protein MutS-like protein	53.7768	17.4691	3.0784
792	Cthe_0705	hypothetical protein	56.0866	18.2194	3.0784
793	Cthe_0403	DNA-directed RNA polymerase sigma factor	85.6727	27.8303	3.0784
794	Cthe_0130	3-oxoacyl-%28acyl-carrier-protein%29 synthase	81.0742	26.3365	3.0784
795	Cthe_1877	hypothetical protein	2.53863	0.824661	3.0784
796	Cthe_2397	conserved hypothetical protein	3.61651	1.1748	3.0784
797	Cthe_2757	sodium/hydrogen exchanger	19.112	6.20843	3.0784
798	Cthe_0864	2-oxoglutarate ferredoxin oxidoreductase%2C gamma subunit	654.863	212.729	3.0784
799	Cthe_0740	transcriptional regulator%2C GntR family	411.58	134.186	3.06724
800	Cthe_2905	LSU ribosomal protein L23P	1312.39	428.354	3.06381
801	Cthe_2517	acetolactate synthase%2C small subunit	299.457	97.9768	3.05641
802	Cthe_2428	modification methylase%2C HemK family	154.279	50.5114	3.05435
803	Cthe_1574	hypothetical protein	144.003	47.2609	3.04698
804	Cthe_1658	potassium uptake protein%2C TrkH family	144.406	47.7047	3.02709
805	Cthe_0787	Isoleucyl-tRNA synthetase	82.8757	27.4345	3.02086
806	Cthe_0165	conserved hypothetical protein	205.953	68.1892	3.02031
807	Cthe_2705	transketolase subunit B	967.368	320.376	3.01948
808	Cthe_0519	DNA methylase N-4/N-6	29.5026	9.77934	3.01683
809	Cthe_2750	IstB-like ATP-binding protein	74.55	24.7114	3.01683
810	Cthe_2149	amine oxidase	77.0157	25.5741	3.01147
811	Cthe_0991	bacterial translation initiation factor 2 %28bIF-2%29	440.22	146.232	3.01042
812	Cthe_0910	extracellular solute-binding protein%2C family 5	112.487	37.4006	3.00763
813	Cthe_2907	SSU ribosomal protein S19P	1491.43	497.099	3.00026
814	Cthe_1059	hypothetical protein	5440.7	1813.47	3.00016
815	Cthe_2525	glutamyl-tRNA reductase	38.8002	12.9642	2.99289
816	Cthe_0336	DRTGG domain containing protein	103.933	34.8513	2.9822
817	Cthe_1748	hypothetical protein	88.0724	29.5327	2.9822
818	Cthe_0990	ribosome-binding factor A	264.61	88.8544	2.97801
819	Cthe_2039	DNA helicase/exodeoxyribonuclease V%2C subunit A	7.93128	2.67186	2.96845
820	Cthe_1324	heat-inducible transcription repressor HrcA	1420.88	478.886	2.96705
821	Cthe_0018	conserved hypothetical protein	467.209	157.476	2.96686
822	Cthe_1221	glycosyltransferase 36	27.0475	9.15403	2.95471
823	Cthe_2587	hypothetical protein	153.138	51.9088	2.95013
824	Cthe_3224	hypothetical protein	29.4998	9.99949	2.95013
825	Cthe_2257	LSU ribosomal protein L9P	455.064	154.252	2.95013
826	Cthe_0780	HAD-superfamily hydrolase%2C subfamily IA%2C variant 3	71.0594	24.1325	2.94455
827	Cthe_0236	aldo/keto reductase	663.774	225.77	2.94004
828	Cthe_1390	alpha/beta hydrolase fold	24.8538	8.45808	2.93847
829	Cthe_1031	aspartyl/glutamyl-tRNA%28Asn/Gln%29 amidotransferase subunit B	27.7106	9.50173	2.91638
830	Cthe_1462	transcriptional regulator%2C XRE family	1510.53	518.073	2.91566
831	Cthe_2403	4-diphosphocytidyl-2-C-methyl-D-erythritol kinase	230.717	79.1577	2.91465
832	Cthe_1362	NusG antitermination factor	281.205	96.4942	2.91421
833	Cthe_1237	leucyl-tRNA synthetase	392.764	134.82	2.91325
834	Cthe_3141	lipolytic enzyme%2C G-D-S-L	22.547	7.75512	2.90737
835	Cthe_2221	DegT/DnrJ/EryC1/StrS aminotransferase	16.0407	5.51725	2.90737
836	Cthe_1698	hypothetical protein	929.245	320.294	2.90122
837	Cthe_2926	conserved hypothetical protein	588.015	202.87	2.89849
838	Cthe_0252	hypothetical protein	30.6665	10.5845	2.89731
839	Cthe_1350	single-strand binding protein	477.8	164.967	2.89634
840	Cthe_0786	3-dehydroquinate synthase	80.5359	27.8174	2.89516
841	Cthe_2814	periplasmic sensor signal transduction histidine kinase	8.11453	2.81169	2.886
842	Cthe_0924	hypothetical protein	23.2055	8.04073	2.886
843	Cthe_2995	hypothetical protein	156.09	54.0853	2.886
844	Cthe_2235	protein of unknown function DUF115	8.50233	2.94606	2.886
845	Cthe_1340	hypothetical protein	14.681	5.08699	2.886
846	Cthe_3192	hypothetical protein	26.3045	9.11453	2.886
847	Cthe_0533	Radical SAM	138.959	48.1807	2.88413
848	Cthe_3111	conserved hypothetical protein	237.187	82.2853	2.8825
849	Cthe_1956	Tagatose-6-phosphate kinase	181.078	63.0511	2.87192
850	Cthe_0479	response regulator receiver protein	295.565	102.941	2.8712
851	Cthe_0471	flagellar hook-length control protein	94.5857	32.9849	2.86755
852	Cthe_2268	Sodium-transporting two-sector ATPase	108.548	37.8538	2.86755
853	Cthe_1345	adenine phosphoribosyltransferase	310.563	108.538	2.86133
854	Cthe_3167	glucose-1-phosphate adenylyltransferase%2C GlgD subunit	321.76	112.513	2.85976
855	Cthe_2056	hypothetical protein	15.2385	5.33094	2.85851
856	Cthe_2220	NAD-dependent epimerase/dehydratase	15.1901	5.31399	2.85851
857	Cthe_0114	conserved hypothetical protein	54.3573	19.016	2.85851
858	Cthe_1528	two component transcriptional regulator%2C winged helix family	39.2772	13.8222	2.8416
859	Cthe_2582	dihydroneopterin aldolase	71.9371	25.3157	2.8416
860	Cthe_1776	protein of unknown function UPF0079	134.184	47.2828	2.8379
861	Cthe_1400	glycosyl hydrolase 53	30.9593	10.919	2.83536
862	Cthe_2965	binding-protein-dependent transport systems inner membrane component	764.835	270.968	2.8226
863	Cthe_2301	CRISPR-associated autoregulator%2C DevR family	13.7256	4.86401	2.82186
864	Cthe_1188	protein of unknown function DUF990	15.5158	5.49844	2.82186
865	Cthe_1110	protein tyrosine phosphatase	30.2578	10.7226	2.82186
866	Cthe_2712	hypothetical protein	50.6261	17.9407	2.82186
867	Cthe_2364	glucose inhibited division protein A	57.717	20.4535	2.82186
868	Cthe_2670	hypothetical protein	16.5305	5.85801	2.82186
869	Cthe_0736	cellulosome anchoring protein%2C cohesin region	121.934	43.3601	2.81212
870	Cthe_0999	1-deoxy-D-xylulose 5-phosphate reductoisomerase	91.5182	32.5456	2.812
871	Cthe_0466	flagellar motor switch protein FliG	45.3302	16.1277	2.81071
872	Cthe_1509	protein of unknown function DUF438	785.076	279.689	2.80696
873	Cthe_1538	transcriptional regulator%2C XRE family	30.4218	10.8387	2.80677
874	Cthe_0254	protein of unknown function DUF58	16.4632	5.88278	2.79854
875	Cthe_2909	SSU ribosomal protein S3P	940.825	337.238	2.7898
876	Cthe_1942	hypothetical protein	1209.78	435.239	2.77958
877	Cthe_1559	cystathionine gamma-lyase	8.53596	3.08095	2.77056
878	Cthe_2464	conserved hypothetical protein	18.0169	6.503	2.77056
879	Cthe_2303	CRISPR-associated protein Cas6	13.7498	4.96281	2.77056
880	Cthe_1435	Phosphoglycerate mutase	85.4331	30.8361	2.77056
881	Cthe_2556	Radical SAM	9.79992	3.53717	2.77056
882	Cthe_2365	tRNA modification GTPase TrmE	79.1882	28.5821	2.77056
883	Cthe_0536	glycoside hydrolase%2C family 5	972.576	351.746	2.76499
884	Cthe_1322	chaperone protein DnaK	523.731	189.558	2.76291
885	Cthe_2348	Ig-related protein	16434.9	5951.26	2.76158
886	Cthe_0439	CobB/CobQ-like glutamine amidotransferase	73.93	26.8976	2.74857
887	Cthe_2127	ATPase associated with various cellular activities%2C AAA3	34.7303	12.6358	2.74857
888	Cthe_0849	3-dehydroquinate dehydratase	64.4297	23.4412	2.74857
889	Cthe_0620	iron %28metal%29 dependent repressor%2C DtxR family	1325.33	482.628	2.74607
890	Cthe_2887	1-%285-phosphoribosyl%29-5-[%285-phosphoribosylamino%29methylideneamino] imidazole-4-carboxamide isomerase	63.4284	23.1171	2.74379
891	Cthe_2771	beta-lactamase-like protein	79.6205	29.0185	2.74379
892	Cthe_2553	Radical SAM	17.2181	6.29236	2.73635
893	Cthe_3040	hypothetical protein	99.1207	36.3269	2.72858
894	Cthe_2924	Adenylate kinase	961.144	352.279	2.72836
895	Cthe_1898	hypothetical protein	52.9641	19.4493	2.7232
896	Cthe_1934	Abortive infection protein	48.879	17.9951	2.71623
897	Cthe_2097	hypothetical protein	31.7268	11.6805	2.71623
898	Cthe_2339	glycosyl transferase%2C group 1	46.5327	17.1771	2.70899
899	Cthe_0640	cellulosome enzyme%2C dockerin type I	49.8512	18.4487	2.70215
900	Cthe_3191	ATPase involved in chromosome partitioning-like protein	356.226	132.165	2.69531
901	Cthe_2475	phage portal protein%2C SPP1 family	16.1645	6.00109	2.6936
902	Cthe_2456	nuclease	36.5936	13.5854	2.6936
903	Cthe_1978	hypothetical protein	94.5459	35.1003	2.6936
904	Cthe_1579	ABC transporter related protein	4.94318	1.83516	2.6936
905	Cthe_2763	hypothetical protein	14.6792	5.44966	2.6936
906	Cthe_1926	conserved hypothetical protein precursor	18.8938	7.01432	2.6936
907	Cthe_2463	DNA binding domain%2C excisionase family	34.4699	12.797	2.6936
908	Cthe_2761	glycoside hydrolase%2C family 9	43.6434	16.2027	2.6936
909	Cthe_1320	LSU ribosomal protein L11P methyltransferase	131.286	48.74	2.6936
910	Cthe_3060	hypothetical protein	30.3986	11.2855	2.6936
911	Cthe_0251	transglutaminase-like protein	36.2642	13.4631	2.6936
912	Cthe_3137	hypothetical protein	52.8853	19.6337	2.6936
913	Cthe_1621	hypothetical protein	80.8508	30.0159	2.6936
914	Cthe_0470	hypothetical protein	9.30271	3.45364	2.6936
915	Cthe_3212	protein of unknown function DUF324	44.7513	16.6909	2.68118
916	Cthe_0158	ribonuclease G	186.179	69.599	2.67502
917	Cthe_0032	glycoside hydrolase%2C family 26	424.532	158.937	2.67108
918	Cthe_2679	Tetratricopeptide TPR2	291.771	109.641	2.66114
919	Cthe_3186	Radical SAM	11.969	4.50196	2.65861
920	Cthe_0107	6%2C7-dimethyl-8-ribityllumazine synthase	718.036	270.079	2.65861
921	Cthe_0783	RNA modification enzyme%2C MiaB family	185.879	70.0727	2.65266
922	Cthe_0485	flagellar biosynthesis protein FlhA	111.39	42.0094	2.65156
923	Cthe_2121	hypothetical protein	253.806	96.1238	2.64041
924	Cthe_0051	conserved hypothetical protein	10.5134	3.98444	2.63863
925	Cthe_1135	SEFIR domain containing protein	27.1795	10.3006	2.63863
926	Cthe_3230	hypothetical protein	258.572	98.0155	2.63807
927	Cthe_0992	LSU ribosomal protein L7AE	534.332	203.011	2.63203
928	Cthe_0054	protein of unknown function DUF187	49.886	18.9879	2.62725
929	Cthe_0846	conserved hypothetical protein	968.519	368.802	2.62612
930	Cthe_0971		267.682	101.947	2.62569
931	Cthe_2749	conserved hypothetical protein	163.44	62.3778	2.62016
932	Cthe_2908	LSU ribosomal protein L22P	1383.91	528.443	2.61885
933	Cthe_1554	methylated-DNA--protein-cysteine methyltransferase	274.189	104.707	2.61864
934	Cthe_1253	phosphoenolpyruvate synthase	60.2355	23.0365	2.61478
935	Cthe_3068	periplasmic sensor signal transduction histidine kinase	55.9566	21.4142	2.61306
936	Cthe_2729	translation elongation factor 2 %28EF-2/EF-G%29	1212.13	463.944	2.61266
937	Cthe_2778	cytidyltransferase-related domain	23.7444	9.11565	2.6048
938	Cthe_0617	Recombination protein MgsA	418.95	161.214	2.59871
939	Cthe_0612	SSS sodium solute transporter superfamily	1595.79	616.084	2.59021
940	Cthe_0045	copper amine oxidase-like protein	50.4479	19.4881	2.58865
941	Cthe_2070	conserved hypothetical protein	120.986	46.8276	2.58365
942	Cthe_0926	signal recognition particle-docking protein FtsY	120.265	46.5652	2.58272
943	Cthe_0699	carboxyl transferase	398.516	154.885	2.57299
944	Cthe_2520	hypothetical protein	695.299	270.479	2.57062
945	Cthe_0271	type 3a%2C cellulose-binding	614.651	239.135	2.57031
946	Cthe_0670	spore germination protein	5.02751	1.95979	2.56533
947	Cthe_2289	hypothetical protein	7.67062	2.99011	2.56533
948	Cthe_0960	SpoIID/LytB domain containing protein	45.1008	17.5809	2.56533
949	Cthe_0667	GerA spore germination protein	3.11768	1.21531	2.56533
950	Cthe_1525	protein of unknown function DUF214	5.9049	2.30181	2.56533
951	Cthe_2272	conserved hypothetical protein	6.03411	2.35218	2.56533
952	Cthe_2951	hypothetical protein	7.60714	2.96537	2.56533
953	Cthe_1562	protein of unknown function DUF214	13.6627	5.32591	2.56533
954	Cthe_1490		17.0749	6.65601	2.56533
955	Cthe_2968	4Fe-4S ferredoxin%2C iron-sulfur binding	28.3193	11.0392	2.56533
956	Cthe_1144	restriction modification system DNA specificity domain	31.0496	12.1035	2.56533
957	Cthe_3026	GreA/GreB family elongation factor	91.5382	35.6828	2.56533
958	Cthe_0227	hypothetical protein	112.227	43.7478	2.56533
959	Cthe_2184	putative ribonuclease BN	6.64479	2.59023	2.56533
960	Cthe_2290	ABC transporter related protein	8.11056	3.1616	2.56533
961	Cthe_3010	hypothetical protein	10.1756	3.96659	2.56533
962	Cthe_2880	ATP phosphoribosyltransferase regulatory subunit	8.78213	3.42339	2.56533
963	Cthe_2857	hypothetical protein	11.7344	4.57423	2.56533
964	Cthe_2222	glycosyltransferase 28-like protein	25.9172	10.1029	2.56533
965	Cthe_1310	Accessory gene regulator B	27.6219	10.7674	2.56533
966	Cthe_2267	Sodium-transporting two-sector ATPase	81.0597	31.5982	2.56533
967	Cthe_1102	fimbrial assembly protein	260.244	101.447	2.56533
968	Cthe_0938	regulatory protein%2C DeoR	457.974	178.524	2.56533
969	Cthe_0055	hypothetical protein	10.2895	4.01099	2.56533
970	Cthe_0208	single-stranded-DNA-specific exonuclease RecJ	37.5542	14.7017	2.55441
971	Cthe_0245	transcriptional regulator%2C ArsR family	3543.17	1387.64	2.55338
972	Cthe_1840	cysteine synthase	418.8	164.02	2.55334
973	Cthe_3096	hypothetical protein	876.53	344.136	2.54705
974	Cthe_0632	hypothetical protein	639.468	251.178	2.54588
975	Cthe_1412	tryptophan synthase%2C beta chain	158.375	62.342	2.54042
976	Cthe_3049	TPR repeat domain containing protein	17.4	6.8635	2.53515
977	Cthe_2692	glycosyl transferase%2C group 1	56.0018	22.0901	2.53515
978	Cthe_3217	hypothetical protein	39.2722	15.5307	2.52868
979	Cthe_2892	chaperonin GroEL	1067.06	422.922	2.52306
980	Cthe_2427	protein of unknown function DUF1385	657.668	260.865	2.5211
981	Cthe_2734	VanW	23.6647	9.39563	2.51869
982	Cthe_1336	hypothetical protein	28.3233	11.2453	2.51869
983	Cthe_0498	protein of unknown function DUF342	453.274	180.038	2.51766
984	Cthe_0146	ribonuclease R	208.669	82.9185	2.51656
985	Cthe_0333	conserved hypothetical protein	209.358	83.2347	2.51527
986	Cthe_2354	nicotinate-nucleotide pyrophosphorylase %28carboxylating%29	252.917	100.655	2.51271
987	Cthe_0654	biotin and thiamin synthesis associated protein	252.512	100.516	2.51216
988	Cthe_1654	conserved hypothetical protein	71.2748	28.3814	2.51132
989	Cthe_0870	NADPH-dependent FMN reductase	900.092	358.925	2.50774
990	Cthe_1260	4-hydroxybenzoyl-CoA thioesterase	652.276	260.123	2.50757
991	Cthe_1973	Tetratricopeptide TPR2	41.2824	16.4688	2.50669
992	Cthe_2309	Nitrilase/cyanide hydratase and apolipoprotein N-acyltransferase	118.437	47.2809	2.50497
993	Cthe_0760	hypothetical protein	87.7568	35.0859	2.5012
994	Cthe_1529		11.4532	4.57911	2.5012
995	Cthe_0323	hypothetical protein	59.254	23.6903	2.5012
996	Cthe_2994	hypothetical protein	107.906	43.1961	2.49804
997	Cthe_0099	5%2C10-methylenetetrahydrofolate reductase	59.2488	23.7512	2.49456
998	Cthe_2204	cyanophycin synthetase	14.1628	5.68324	2.49203
999	Cthe_2330	hypothetical protein	41.3826	16.6203	2.48988
1000	Cthe_0325	NH%283%29-dependent NAD%28%2B%29 synthetase	56.9456	22.9381	2.48258
1001	Cthe_2725	DNA-directed RNA polymerase%2C beta' subunit	167.805	67.6259	2.48137
1002	Cthe_2237	flagellin-like protein	38.9623	15.7117	2.47982
1003	Cthe_2921	LSU ribosomal protein L30P	893.521	360.317	2.47982
1004	Cthe_0290	homoserine dehydrogenase	169.83	68.5424	2.47773
1005	Cthe_1782	SSU ribosomal protein S9P	1879.66	760.505	2.4716
1006	Cthe_2093	conserved hypothetical protein	527.539	214.041	2.46467
1007	Cthe_2787	ferredoxin	5.26509	2.13792	2.46272
1008	Cthe_0968	UvrD/REP helicase	4.1624	1.69017	2.46272
1009	Cthe_2026	hypothetical protein	25.2122	10.2376	2.46272
1010	Cthe_0854	shikimate dehydrogenase	29.5456	11.9972	2.46272
1011	Cthe_0752	hypothetical protein	36.9217	14.9923	2.46272
1012	Cthe_3202	CRISPR-associated protein%2C Csh2 family	19.246	7.81494	2.46272
1013	Cthe_1971	hypothetical protein	53.6431	21.7821	2.46272
1014	Cthe_1236	Fibronectin%2C type III	324.514	131.771	2.46272
1015	Cthe_0559	single-strand binding protein/Primosomal replication protein n	152.515	62.0546	2.45775
1016	Cthe_0298	methyl-accepting chemotaxis sensory transducer	26.3211	10.7375	2.45132
1017	Cthe_1037	cell wall hydrolase/autolysin	340.796	139.439	2.44406
1018	Cthe_2279	polar amino acid ABC transporter%2C inner membrane subunit	197.304	80.7471	2.44348
1019	Cthe_2730	translation elongation factor 1A %28EF-1A/EF-Tu%29	5932.72	2429.51	2.44194
1020	Cthe_0930	Radical SAM	49.9406	20.455	2.44149
1021	Cthe_2071	conserved hypothetical protein	22.706	9.31697	2.43706
1022	Cthe_0561	ApbE-like lipoprotein	100.18	41.1069	2.43706
1023	Cthe_2711	hypothetical protein	230.694	94.6607	2.43706
1024	Cthe_0344	Malate dehydrogenase %28oxaloacetate-decarboxylating%29	575.047	236.023	2.4364
1025	Cthe_0411	hypothetical protein	331.764	136.534	2.4299
1026	Cthe_0721	nitrogen-fixing NifU-like protein	4611.13	1899.31	2.42779
1027	Cthe_2555	methyltransferase FkbM family	10.5416	4.35831	2.41874
1028	Cthe_1679	Methyltransferase type 11	16.5983	6.8624	2.41874
1029	Cthe_2231	Methyltransferase type 11	18.8407	7.78946	2.41874
1030	Cthe_2345	DegT/DnrJ/EryC1/StrS aminotransferase	52.8458	21.8485	2.41874
1031	Cthe_0225		67.0353	27.715	2.41874
1032	Cthe_2195	Carbohydrate binding family 6	4.18826	1.73159	2.41874
1033	Cthe_1707	phage minor structural protein	6.37258	2.63467	2.41874
1034	Cthe_2889	phosphoribosyl-ATP pyrophosphatase / phosphoribosyl-AMP cyclohydrolase	54.9852	22.733	2.41874
1035	Cthe_3190	helicase%2C RecD/TraA family	122.617	50.7557	2.41583
1036	Cthe_1228	Ser-tRNA%28Thr%29 hydrolase / threonyl-tRNA synthetase	351.676	145.806	2.41194
1037	Cthe_0831	farnesyl-diphosphate synthase	44.7681	18.5823	2.40918
1038	Cthe_2939	tRNA pseudouridine synthase A	91.6692	38.0771	2.40746
1039	Cthe_1571	binding-protein-dependent transport systems inner membrane component	25.8443	10.7461	2.405
1040	Cthe_0189	non-canonical purine NTP pyrophosphatase%2C rdgB/HAM1 family	189.671	78.9609	2.40208
1041	Cthe_0604	hypothetical protein	334.773	139.422	2.40115
1042	Cthe_0229	NAD-dependent epimerase/dehydratase	72.5254	30.2405	2.39829
1043	Cthe_2891	chaperonin Cpn10	574.821	239.718	2.39791
1044	Cthe_2226	FkbH like protein	146.089	60.9527	2.39675
1045	Cthe_2150	integral membrane protein-like protein	100.797	42.0608	2.39647
1046	Cthe_2278	extracellular solute-binding protein%2C family 3	793.726	331.327	2.39559
1047	Cthe_1577	conserved hypothetical protein	10.0016	4.17725	2.39431
1048	Cthe_1780	conserved hypothetical protein	28.9728	12.1007	2.39431
1049	Cthe_2890	putative transcriptional regulator	39.63	16.5518	2.39431
1050	Cthe_2343	Acetyltransferase%2C GNAT family	33.7172	14.0823	2.39431
1051	Cthe_2256	primary replicative DNA helicase	216.152	90.5838	2.38621
1052	Cthe_3073	HAD-superfamily hydrolase%2C subfamily IA%2C variant 3	129.866	54.4682	2.38425
1053	Cthe_0154	protein of unknown function DUF1292	4522.45	1897.83	2.38295
1054	Cthe_1572	ABC transporter related protein	23.3519	9.81685	2.37876
1055	Cthe_3203	CRISPR-associated protein Cas5%2C Hmari subtype	26.2996	11.056	2.37876
1056	Cthe_2472	hypothetical protein	44.3825	18.6578	2.37876
1057	Cthe_3204	CRISPR-associated helicase Cas3	7.80666	3.28182	2.37876
1058	Cthe_0730	conserved hypothetical protein	164.729	69.2498	2.37876
1059	Cthe_2192	hypothetical protein	100.956	42.512	2.37476
1060	Cthe_2142	recombination protein RecR	303.841	128.012	2.37353
1061	Cthe_2588	pantothenate kinase	163.945	69.1403	2.3712
1062	Cthe_3032	hypothetical protein	289.737	122.19	2.3712
1063	Cthe_1935	arginyl-tRNA synthetase	386.779	163.294	2.36861
1064	Cthe_2138	glycoside hydrolase%2C family 43	12.664	5.34799	2.368
1065	Cthe_2091	hypothetical protein	16.9959	7.17734	2.368
1066	Cthe_1393	multi-sensor signal transduction histidine kinase	41.1534	17.4195	2.36249
1067	Cthe_0230	hypothetical protein	213.366	90.3139	2.36249
1068	Cthe_0427	serine phosphatase	574.635	243.372	2.36114
1069	Cthe_2511	MscS Mechanosensitive ion channel	29.9172	12.6762	2.3601
1070	Cthe_2586	amidohydrolase 2	289.757	122.773	2.3601
1071	Cthe_0408	diguanylate cyclase/phosphodiesterase with PAS/PAC sensor%28s%29	140.224	59.5346	2.35533
1072	Cthe_0770	signal recognition particle subunit FFH/SRP54 %28srp54%29	423.105	179.692	2.35461
1073	Cthe_1534	hypothetical protein	17.5192	7.4421	2.35407
1074	Cthe_2934	ABC transporter related protein	67.4827	28.6971	2.35155
1075	Cthe_2917	SSU ribosomal protein S8P	1222.21	520.367	2.34874
1076	Cthe_0565	conserved hypothetical protein	1734.85	738.864	2.34799
1077	Cthe_1969	hypothetical protein	25.5962	10.9131	2.34544
1078	Cthe_2141	metal-dependent phosphohydrolase%2C HD subdomain	29.7364	12.6784	2.34544
1079	Cthe_0861	cell envelope-related transcriptional attenuator	251.484	107.242	2.34501
1080	Cthe_3128	iron-sulfur flavoprotein	31.3503	13.4	2.33958
1081	Cthe_0231	Radical SAM	62.7006	26.7999	2.33958
1082	Cthe_0127	RNA methyltransferase%2C TrmH family%2C group 2	84.8489	36.2667	2.33958
1083	Cthe_0997	4-hydroxy-3-methylbut-2-en-1-yl diphosphate synthase	174.109	74.5079	2.33678
1084	Cthe_0687	condensin subunit ScpA	200.047	85.7429	2.3331
1085	Cthe_2305	Undecaprenyl-diphosphatase	130.8	56.0689	2.33285
1086	Cthe_2910	LSU ribosomal protein L16P	979.354	419.811	2.33285
1087	Cthe_0009	YD repeat containing protein	62.3229	26.7341	2.33121
1088	Cthe_2060	RNA methyltransferase%2C TrmH family%2C group 3	297.939	128.185	2.32429
1089	Cthe_0286	response regulator receiver sensor signal transduction histidine kinase	66.667	28.6877	2.32389
1090	Cthe_1094	Radical SAM-like protein	206.352	89.252	2.31202
1091	Cthe_2311	hypothetical protein	5130.11	2221.65	2.30914
1092	Cthe_2196	Carbohydrate binding family 6	2.0669	0.895228	2.3088
1093	Cthe_2785	methyltransferase MtaA/CmuA family	2.95985	1.28199	2.3088
1094	Cthe_2789	NLPA lipoprotein	6.11665	2.64928	2.3088
1095	Cthe_1077	hypothetical protein	5.2609	2.27863	2.3088
1096	Cthe_2205	cyanophycinase	8.18073	3.54329	2.3088
1097	Cthe_0216	small acid-soluble spore protein%2C alpha/beta type	11.53	4.99394	2.3088
1098	Cthe_1537	conserved hypothetical protein	16.0636	6.95757	2.3088
1099	Cthe_0684	Polynucleotide adenylyltransferase region	38.9602	16.8747	2.3088
1100	Cthe_3133	alpha/beta hydrolase fold	36.8133	15.9448	2.3088
1101	Cthe_1491	transcriptional regulator%2C PadR family	41.7553	18.0853	2.3088
1102	Cthe_2978	transcriptional regulator%2C Crp/Fnr family	42.1244	18.2452	2.3088
1103	Cthe_1834	hypothetical protein	61.3831	26.5866	2.3088
1104	Cthe_0258	cellulosome enzyme%2C dockerin type I	72.8051	31.5338	2.3088
1105	Cthe_0552	transcriptional regulator	330.31	143.066	2.3088
1106	Cthe_2636	integral membrane protein MviN	2.15157	0.931899	2.3088
1107	Cthe_2318	hypothetical protein	4.41803	1.91357	2.3088
1108	Cthe_0035	4Fe-4S ferredoxin%2C iron-sulfur binding	4.70044	2.03588	2.3088
1109	Cthe_2307	hemerythrin-like metal-binding protein	7.84149	3.39635	2.3088
1110	Cthe_1416	hypothetical protein	10.0581	4.35641	2.3088
1111	Cthe_2029	hypothetical protein	8.24186	3.56976	2.3088
1112	Cthe_0807	response regulator receiver modulated CheB methylesterase	9.51805	4.12251	2.3088
1113	Cthe_2688	polysaccharide biosynthesis protein	10.6539	4.61449	2.3088
1114	Cthe_3198	hypothetical protein	17.8871	7.74735	2.3088
1115	Cthe_2813	two component transcriptional regulator%2C winged helix family	23.8065	10.3112	2.3088
1116	Cthe_0253	ATPase associated with various cellular activities%2C AAA3	30.1132	13.0428	2.3088
1117	Cthe_2085	deoxyuridine 5'-triphosphate nucleotidohydrolase	108.6	47.0375	2.3088
1118	Cthe_3156	methyl-accepting chemotaxis sensory transducer	378.562	163.965	2.3088
1119	Cthe_2646	hypothetical protein	2.70573	1.17192	2.3088
1120	Cthe_2454	Fibronectin%2C type III	4.23159	1.83281	2.3088
1121	Cthe_0865	3-methyl-2-oxobutanoate dehydrogenase %28ferredoxin%29	1076.42	466.866	2.30563
1122	Cthe_0994	NusA antitermination factor	904.962	393.143	2.30186
1123	Cthe_0713	1-acyl-sn-glycerol-3-phosphate acyltransferase	388.139	168.895	2.29811
1124	Cthe_1062	VanW	485.488	211.27	2.29796
1125	Cthe_1007	GTP-binding protein TypA	170.48	74.228	2.29671
1126	Cthe_1269	conserved hypothetical protein	78.2356	34.072	2.29618
1127	Cthe_2678	hypothetical protein	151.072	65.8816	2.29309
1128	Cthe_0243	copper amine oxidase-like protein	253.646	110.706	2.29117
1129	Cthe_0459	DNA protecting protein DprA	94.2342	41.2449	2.28475
1130	Cthe_1067	GTP-binding protein Era	117.344	51.3598	2.28475
1131	Cthe_0544	protein serine/threonine phosphatases	151.273	66.3395	2.28029
1132	Cthe_2140	conserved hypothetical protein	33.3748	14.6362	2.28029
1133	Cthe_3165	PpiC-type peptidyl-prolyl cis-trans isomerase	567.852	249.073	2.27986
1134	Cthe_3012	Carbohydrate binding family 6	106.106	46.5885	2.27751
1135	Cthe_1323	GrpE protein	580.716	255.036	2.277
1136	Cthe_1301	protein of unknown function DUF795	60.1495	26.4354	2.27534
1137	Cthe_0206	UvrD/REP helicase	48.9469	21.5214	2.27434
1138	Cthe_0249	peptidase C11%2C clostripain	61.3816	27.082	2.26651
1139	Cthe_1774	SSU ribosomal protein S18P alanine acetyltransferase	127.644	56.329	2.26604
1140	Cthe_0743	MATE efflux family protein	196.483	86.7448	2.26507
1141	Cthe_3050	Fibronectin%2C type III	27.5346	12.1645	2.26353
1142	Cthe_0299	MATE efflux family protein	1234.27	546.627	2.25798
1143	Cthe_1527	periplasmic sensor signal transduction histidine kinase	23.5371	10.4262	2.25749
1144	Cthe_1773	peptidase S16%2C lon-like protein	58.2208	25.8034	2.25632
1145	Cthe_0364	transcriptional regulator%2C XRE family	204.736	90.7388	2.25632
1146	Cthe_0833	Exodeoxyribonuclease VII large subunit	129.506	57.4465	2.25438
1147	Cthe_1143	hypothetical protein	42.8668	19.0196	2.25383
1148	Cthe_0334	putative anti-sigma regulatory factor%2C serine/threonine protein kinase	100.723	44.6896	2.25383
1149	Cthe_1749	DNA-cytosine methyltransferase	301.972	134.198	2.2502
1150	Cthe_1546	4Fe-4S ferredoxin%2C iron-sulfur binding	18.4975	8.22259	2.2496
1151	Cthe_1046	extracellular solute-binding protein%2C family 1	15.6401	6.95238	2.2496
1152	Cthe_0437	hypothetical protein	228.796	101.705	2.2496
1153	Cthe_3164	two component transcriptional regulator%2C AraC family	549.493	244.724	2.24535
1154	Cthe_2139	alpha-L-arabinofuranosidase B	13.0957	5.83417	2.24466
1155	Cthe_2202	hypothetical protein	309.808	138.075	2.24376
1156	Cthe_0873	anthranilate phosphoribosyltransferase	71.2665	31.7888	2.24188
1157	Cthe_3215	CRISPR-associated protein%2C TM1812 family	14.1189	6.30635	2.23883
1158	Cthe_0280	Coat F	57.3006	25.5939	2.23883
1159	Cthe_2564	hypothetical protein	77.1803	34.4735	2.23883
1160	Cthe_2504	conserved hypothetical protein	27.3834	12.2311	2.23883
1161	Cthe_2253	ATP-dependent metalloprotease FtsH	1418.8	634.969	2.23444
1162	Cthe_0795	alpha amylase%2C catalytic region	51.7347	23.2376	2.22634
1163	Cthe_0256	histidine kinase	6.70695	3.01668	2.22329
1164	Cthe_0224		70.6378	31.7718	2.22329
1165	Cthe_1375	aspartate kinase	205.235	92.4341	2.22034
1166	Cthe_2590	glycoside hydrolase%2C family 10	148.298	66.8456	2.21851
1167	Cthe_0700	biotin/lipoyl attachment protein	135.801	61.2197	2.21826
1168	Cthe_0015	alpha-L-arabinofuranosidase B	203.669	91.8151	2.21826
1169	Cthe_1858	peptidase M23B	259.365	117.001	2.21678
1170	Cthe_0181	Holliday junction DNA helicase subunit RuvA	41.7267	18.8587	2.2126
1171	Cthe_0618	ferrous iron transport protein B	2122.52	959.589	2.2119
1172	Cthe_2918	LSU ribosomal protein L6P	1129.06	511.135	2.20893
1173	Cthe_1061	conserved hypothetical protein	138.281	62.679	2.20618
1174	Cthe_0497		1579.55	716.63	2.20413
1175	Cthe_2920	SSU ribosomal protein S5P	820.659	372.648	2.20224
1176	Cthe_1115	Tn7-like transposition protein C	6.66487	3.03106	2.19885
1177	Cthe_2991	NADH:flavin oxidoreductase/NADH oxidase	34.1673	15.5387	2.19885
1178	Cthe_2633	hypothetical protein	588.823	267.917	2.19778
1179	Cthe_0486	GTP-binding signal recognition particle SRP54%2C G-domain	265.056	120.721	2.19562
1180	Cthe_2898	anti-sigma-factor antagonist	611.236	278.436	2.19525
1181	Cthe_0647	anaerobic ribonucleoside-triphosphate reductase activating protein	1040.6	474.286	2.19403
1182	Cthe_0262	glutamate-5-semialdehyde dehydrogenase	718.038	327.602	2.1918
1183	Cthe_0689	RDD domain containing protein	71.7264	32.7458	2.1904
1184	Cthe_1329	putative CoA-substrate-specific enzyme activase	386.742	176.617	2.18973
1185	Cthe_1810	peptidase M56%2C BlaR1	39.674	18.1385	2.18728
1186	Cthe_0855	HAD superfamily %28subfamily IIIA%29 phosphatase%2C TIGR01668	96.4882	44.1661	2.18467
1187	Cthe_2381	seryl-tRNA synthetase	226.509	103.745	2.18332
1188	Cthe_1811	transcriptional repressor%2C CopY family	50.138	22.9935	2.18053
1189	Cthe_0903	protein translocase subunit secF	1008.42	462.511	2.18032
1190	Cthe_1517	type I phosphodiesterase/nucleotide pyrophosphatase	91.5052	42.0027	2.17856
1191	Cthe_2925	methionine aminopeptidase%2C type I	865.238	397.404	2.17723
1192	Cthe_2162	peptidase C26	152.515	70.0616	2.17687
1193	Cthe_1510	short-chain dehydrogenase/reductase SDR	56.4137	26.0417	2.16628
1194	Cthe_1631	conserved hypothetical protein	117.476	54.2293	2.16628
1195	Cthe_1326	GTP-binding protein LepA	105.37	48.6723	2.16489
1196	Cthe_0105	riboflavin synthase%2C alpha subunit	793.648	367.054	2.16221
1197	Cthe_0277	conserved hypothetical protein	118.498	54.8734	2.15947
1198	Cthe_0353	conserved hypothetical protein	6.92489	3.21359	2.15488
1199	Cthe_3063	Acetyl xylan esterase	16.0525	7.44938	2.15488
1200	Cthe_1498	methyl-accepting chemotaxis sensory transducer	4.2706	1.98183	2.15488
1201	Cthe_2638	O-antigen polymerase	6.00408	2.78628	2.15488
1202	Cthe_0131	hypothetical protein	31.5153	14.6251	2.15488
1203	Cthe_1622	conserved hypothetical protein	40.3198	18.711	2.15488
1204	Cthe_1775	peptidase M22%2C glycoprotease	87	40.3735	2.15488
1205	Cthe_0445	cell division protein FtsZ	396.312	183.914	2.15488
1206	Cthe_2704	transketolase subunit A	1418.93	658.96	2.15329
1207	Cthe_2078	protein of unknown function UPF0029	815.142	379.52	2.14782
1208	Cthe_0937	phosphate:acyl-[acyl carrier protein] acyltransferase	329.071	153.312	2.1464
1209	Cthe_1860	cell division ATP-binding protein FtsE	127.933	59.8036	2.13922
1210	Cthe_0944	SMC protein-like protein	38.0095	17.7799	2.13778
1211	Cthe_0998	RseP peptidase. Metallo peptidase. MEROPS family M50B	58.8747	27.5627	2.13603
1212	Cthe_1857	carboxyl-terminal protease	131.782	61.7114	2.13546
1213	Cthe_0812	response regulator receiver protein	58.6286	27.4605	2.13502
1214	Cthe_2696	carbohydrate kinase%2C YjeF related protein	56.3283	26.4046	2.13327
1215	Cthe_1549	Methyltransferase type 12	29.5896	13.884	2.1312
1216	Cthe_1839	Radical SAM	775.556	364.056	2.13032
1217	Cthe_2899	putative anti-sigma regulatory factor%2C serine/threonine protein kinase	630.306	296.158	2.12827
1218	Cthe_0019	regulatory protein%2C P-II family	477.08	224.222	2.12771
1219	Cthe_2038	cellulosome enzyme%2C dockerin type I	47.7997	22.4779	2.12652
1220	Cthe_1034	hypothetical protein	588.154	276.617	2.12624
1221	Cthe_0677	phosphopentomutase	27.434	12.9067	2.12556
1222	Cthe_0259	Rhomboid-like protein	54.774	25.7692	2.12556
1223	Cthe_0001	Recombinase	111.734	52.6739	2.12125
1224	Cthe_1035	DNA ligase%2C NAD-dependent	74.7915	35.2736	2.12032
1225	Cthe_0902	3-methyl-2-oxobutanoate hydroxymethyltransferase	1235.24	583.578	2.11667
1226	Cthe_1379	oxidoreductase-like protein	11.152	5.26934	2.1164
1227	Cthe_0885	Dephospho-CoA kinase	62.0105	29.3	2.1164
1228	Cthe_0282	glycogen/starch synthases%2C ADP-glucose type	16.8286	7.95151	2.1164
1229	Cthe_0094	cell division topological specificity factor MinE	699.107	330.558	2.11493
1230	Cthe_0175	polysaccharide deacetylase	330.134	156.447	2.11019
1231	Cthe_2032	hypothetical protein	20.3587	9.65199	2.10927
1232	Cthe_3069	two component transcriptional regulator%2C winged helix family	58.9773	27.961	2.10927
1233	Cthe_0900	aspartate 1-decarboxylase	1042.08	494.098	2.10905
1234	Cthe_1807	conserved hypothetical protein	1206.45	572.357	2.10786
1235	Cthe_2841	conserved hypothetical protein	66.0805	31.3732	2.10627
1236	Cthe_2335	polysaccharide biosynthesis protein	30.7231	14.6052	2.10357
1237	Cthe_0357	alpha-glucan phosphorylases	357.939	170.573	2.09845
1238	Cthe_2922	LSU ribosomal protein L15P	1047.88	500.012	2.09572
1239	Cthe_1261	6-phosphofructokinase	534.531	256.044	2.08765
1240	Cthe_2510	protein of unknown function DUF368	181.48	86.9656	2.0868
1241	Cthe_0478	CheC%2C inhibitor of MCP methylation	282.992	135.69	2.08558
1242	Cthe_1367	PHP-like protein	59.7004	28.6283	2.08537
1243	Cthe_0337	PHP-like protein	35.7321	17.1587	2.08244
1244	Cthe_0645	methionine synthase %28B12-dependent%29	72.1954	34.7331	2.07858
1245	Cthe_0781	GCN5-related N-acetyltransferase	61.0286	29.3701	2.07792
1246	Cthe_0996	DNA polymerase III catalytic subunit%2C PolC type	45.3651	21.8566	2.07559
1247	Cthe_0176	hypothetical protein	756.367	364.458	2.07532
1248	Cthe_0214	phenylalanyl-tRNA synthetase%2C alpha subunit	113.659	54.8549	2.072
1249	Cthe_0582	PAS/PAC sensor signal transduction histidine kinase	24.4007	11.788	2.06996
1250	Cthe_0814	DNA repair protein RecN	106.309	51.4869	2.06478
1251	Cthe_1321	chaperone protein DnaJ	272.906	132.206	2.06425
1252	Cthe_0390	ROK domain containing protein	5650.56	2739.01	2.06299
1253	Cthe_0521	helicase-like protein	45.2147	21.922	2.06253
1254	Cthe_2595	translation factor SUA5	186.105	90.3429	2.05998
1255	Cthe_1837	hypothetical protein	249.212	121.081	2.05823
1256	Cthe_2591	hypothetical protein	1097.73	534.027	2.05557
1257	Cthe_0972	hypothetical protein	14.5136	7.07201	2.05226
1258	Cthe_0169	dehydrogenase %28flavoproteins%29	4.07777	1.98696	2.05226
1259	Cthe_0382	hypothetical protein	9.15382	4.46035	2.05226
1260	Cthe_0531	hypothetical protein	11.5703	5.63782	2.05226
1261	Cthe_2197	Carbohydrate binding family 6	1.58368	0.771676	2.05226
1262	Cthe_1328	Stage II sporulation P	3.45508	1.68355	2.05226
1263	Cthe_2551	Radical SAM	4.26706	2.0792	2.05226
1264	Cthe_1991	transposase%2C mutator type	4.47479	2.18042	2.05226
1265	Cthe_2321	conserved hypothetical protein	8.56727	4.17454	2.05226
1266	Cthe_1038	spore protease	8.60906	4.19491	2.05226
1267	Cthe_0898	metal dependent phosphohydrolase	21.2736	10.3659	2.05226
1268	Cthe_1307	cellulosome anchoring protein%2C cohesin region	207.219	100.971	2.05226
1269	Cthe_1258	copper amine oxidase-like protein	521.075	253.902	2.05226
1270	Cthe_2915	LSU ribosomal protein L5P	1038.62	508.703	2.04171
1271	Cthe_1845	homoserine O-succinyltransferase	1201.67	589.247	2.03934
1272	Cthe_1557	ABC transporter related protein	753.719	370.099	2.03653
1273	Cthe_2931	SSU ribosomal protein S4P	976.169	479.661	2.03512
1274	Cthe_0964	amino acid-binding ACT	178.22	87.6229	2.03394
1275	Cthe_2112	two component transcriptional regulator%2C winged helix family	39.3379	19.4236	2.02526
1276	Cthe_2913	LSU ribosomal protein L14P	737.355	364.157	2.02483
1277	Cthe_2697	alanine racemase	66.6515	32.9345	2.02376
1278	Cthe_0174	sulfatase	68.211	33.7104	2.02344
1279	Cthe_1783	LSU ribosomal protein L13P	2849.72	1408.66	2.023
1280	Cthe_0762	protein of unknown function DUF1121	155.405	76.821	2.02295
1281	Cthe_0707	Phosphoglycerate mutase	89.4353	44.4333	2.0128
1282	Cthe_0070	asparaginyl-tRNA synthetase	305.432	152.168	2.0072
1283	Cthe_1308	pyruvate phosphate dikinase	240.496	120.024	2.00373
1284	Cthe_1962	pseudouridine synthase%2C RluA family	94.0218	46.9311	2.0034
1285	Cthe_1448	MATE efflux family protein	10.1554	5.07528	2.00096
1286	Cthe_1396	phospholipase D/Transphosphatidylase	18.5744	9.28277	2.00096
1287	Cthe_1684	transposase IS3/IS911	71.1048	35.5354	2.00096
1288	Cthe_0975	stage V sporulation protein E	24.9165	12.4523	2.00096
1289	Cthe_0776	DNA mismatch repair protein MutL	84.6618	42.3593	1.99866
1290	Cthe_0545	prepilin peptidase CpaA	90.2015	45.208	1.99526
1291	Cthe_0577	thiamine pyrophosphokinase	121.023	60.6552	1.99526
1292	Cthe_0506	pyruvate formate-lyase activating enzyme	3210.51	1610.42	1.99359
1293	Cthe_0784	hypothetical protein	182.789	91.7287	1.99271
1294	Cthe_0078	hypothetical protein	12058.4	6067	1.98754
1295	Cthe_1795	3-deoxy-D-arabinoheptulosonate-7-phosphate synthase	717.78	361.461	1.98577
1296	Cthe_1841	conserved hypothetical protein	103.623	52.2635	1.9827
1297	Cthe_0877	GTP-binding protein YchF	185.52	93.6729	1.98051
1298	Cthe_1451	GCN5-related N-acetyltransferase	41.976	21.211	1.97897
1299	Cthe_2977	MAEBL%2C putative	44.0431	22.2556	1.97897
1300	Cthe_0434	ATPase	9.02484	4.56037	1.97897
1301	Cthe_2145		10.2661	5.1876	1.97897
1302	Cthe_1943	deoxyribose-phosphate aldolase	683.139	345.2	1.97897
1303	Cthe_1917	ATPase%2C P-type %28transporting%29%2C HAD superfamily%2C subfamily IC	62.5202	31.6509	1.9753
1304	Cthe_0777	DNA mismatch repair protein MutS	253.377	128.401	1.97333
1305	Cthe_0800	periplasmic sensor signal transduction histidine kinase	58.2942	29.5884	1.97017
1306	Cthe_0644	Vitamin B12 dependent methionine synthase%2C activation region	54.8092	27.8195	1.97017
1307	Cthe_0508	hypothetical protein	61.8776	31.4618	1.96675
1308	Cthe_0142	metal dependent phosphohydrolase	15.4978	7.87987	1.96675
1309	Cthe_1133	hypothetical protein	445.498	226.817	1.96413
1310	Cthe_0095	methylglyoxal synthase	416.082	212.268	1.96018
1311	Cthe_2914	LSU ribosomal protein L24P	1071.52	546.686	1.96003
1312	Cthe_0717	MCP methyltransferase%2C CheR-type	66.295	33.9071	1.9552
1313	Cthe_0435	cellulosome enzyme%2C dockerin type I	400.532	205.043	1.9534
1314	Cthe_2399	Formate-tetrahydrofolate ligase	128.798	66.0845	1.94898
1315	Cthe_0104	5-amino-6-%285-phosphoribosylamino%29uracil reductase / diaminohydroxyphosphoribosylaminopyrimidine deaminase	868.754	446.179	1.9471
1316	Cthe_1405	Spore coat assembly protein-like protein	22.2783	11.4445	1.94663
1317	Cthe_1226	dihydrofolate reductase	188.591	96.8804	1.94663
1318	Cthe_0771	putative helix-turn-helix protein%2C YlxM/p13-like protein	837.432	430.384	1.94578
1319	Cthe_0547	periplasmic solute binding protein	154.61	79.459	1.94578
1320	Cthe_0789	RNA-binding S4	195.228	100.564	1.94133
1321	Cthe_0850		37.4129	19.2778	1.94073
1322	Cthe_2069	hypothetical protein	434.96	224.409	1.93825
1323	Cthe_2439	GCN5-related N-acetyltransferase	89.8087	46.379	1.93641
1324	Cthe_1388	TrpR like protein%2C YerC/YecD	496.931	256.813	1.93499
1325	Cthe_0901	pantothenate synthetase	1348.44	699.668	1.92726
1326	Cthe_0324	valyl-tRNA synthetase	78.5508	40.7729	1.92655
1327	Cthe_2533	sulfate ABC transporter%2C inner membrane subunit CysW	6.23889	3.24267	1.924
1328	Cthe_2620	protein of unknown function DUF1078-like protein	14.1596	7.35949	1.924
1329	Cthe_2687	thioesterase superfamily	32.8937	17.0965	1.924
1330	Cthe_0372	sulfide dehydrogenase %28flavoprotein%29 subunit SudA	43.5201	22.6196	1.924
1331	Cthe_2554	glycosyl transferase%2C group 1	4.40158	2.28773	1.924
1332	Cthe_1739	SNF2-related protein	4.89368	2.5435	1.924
1333	Cthe_2568	conserved hypothetical protein	8.18276	4.253	1.924
1334	Cthe_0222	hypothetical protein	66.7159	34.6757	1.924
1335	Cthe_0406	conserved hypothetical protein	127.216	66.1206	1.924
1336	Cthe_1737	phage NTP-binding protein	6.92862	3.60116	1.924
1337	Cthe_1563	ABC transporter related protein	8.21934	4.27201	1.924
1338	Cthe_1694	hypothetical protein	8.89545	4.62342	1.924
1339	Cthe_1158	hypothetical protein	19.0179	9.88455	1.924
1340	Cthe_0871	phosphoribosylanthranilate isomerase	25.2219	13.1091	1.924
1341	Cthe_0096	protein of unknown function UPF0180	62.9108	32.698	1.924
1342	Cthe_1369	histidine triad %28HIT%29 protein	1481.4	772.877	1.91674
1343	Cthe_1856	small acid-soluble spore protein beta	293.293	153.268	1.9136
1344	Cthe_1248	phosphoribosylformylglycinamidine cyclo-ligase	44.2509	23.1397	1.91234
1345	Cthe_2353	PGAP1-like protein	39.3941	20.6	1.91234
1346	Cthe_1478	transcriptional regulator%2C TetR family	242.274	126.69	1.91234
1347	Cthe_3189	hypothetical protein	312.855	163.768	1.91035
1348	Cthe_2341	glycosyl transferase%2C family 2	24.596	12.9067	1.90567
1349	Cthe_0754	hypothetical protein	62.2361	32.6914	1.90374
1350	Cthe_1373	YD repeat protein	44.0984	23.1693	1.90331
1351	Cthe_0819	ABC transporter related protein	26.841	14.1167	1.90136
1352	Cthe_1211	tryptophan synthase%2C beta chain	1377.99	725.036	1.90057
1353	Cthe_1844	transcriptional regulator%2C BadM/Rrf2 family	291.91	153.897	1.89679
1354	Cthe_1001	Undecaprenyl pyrophosphate synthetase	378.35	199.484	1.89664
1355	Cthe_1798	CoA-binding protein	1165.54	614.568	1.89651
1356	Cthe_2186	single-strand binding protein	1309.85	690.79	1.89617
1357	Cthe_3232	YD repeat protein	28.187	14.8791	1.8944
1358	Cthe_1941	putative regulatory protein%2C FmdB family	191.252	101.137	1.89101
1359	Cthe_1852	Hsp33 protein	187.144	99.0399	1.88958
1360	Cthe_1186	Alpha/beta hydrolase fold-3	159.262	84.3094	1.88902
1361	Cthe_0296	hypothetical protein	48.6084	25.7501	1.8877
1362	Cthe_1805	response regulator receiver modulated diguanylate cyclase	57.9922	30.7567	1.88552
1363	Cthe_1911	Carbohydrate binding family 6	57.5447	30.5382	1.88435
1364	Cthe_0936	3-oxoacyl-[acyl-carrier-protein] synthase III	206.196	109.475	1.88349
1365	Cthe_2143	conserved hypothetical protein	407.573	216.46	1.8829
1366	Cthe_1566	Nitrogenase	9.03454	4.80244	1.88124
1367	Cthe_1919	MgtC/SapB transporter	52.1493	27.7206	1.88124
1368	Cthe_1597	flavodoxin	27.3891	14.5591	1.88124
1369	Cthe_0963	dihydrodipicolinate reductase	208.092	110.614	1.88124
1370	Cthe_2665	Zn-finger containing protein	30.0331	15.9645	1.88124
1371	Cthe_3210	protein of unknown function DUF324	36.0041	19.1385	1.88124
1372	Cthe_0983	cell cycle protein	139.588	74.1998	1.88124
1373	Cthe_1796	prephenate dehydrogenase	488.674	259.999	1.87952
1374	Cthe_2694	O-antigen polymerase	85.5923	45.7423	1.87118
1375	Cthe_2923	protein translocase subunit secY/sec61 alpha	568.283	303.856	1.87024
1376	Cthe_3152	cobalamin-5'-phosphate synthase	50.2724	26.8976	1.86903
1377	Cthe_2379	conserved hypothetical protein	234.043	125.305	1.86779
1378	Cthe_1207	membrane protein-like protein	211.482	113.4	1.86492
1379	Cthe_2933	LSU ribosomal protein L17P	1930.31	1036.65	1.86206
1380	Cthe_0474	protein of unknown function DUF1078-like protein	193.574	104.079	1.85986
1381	Cthe_1463	protein of unknown function DUF891	1319.19	710.434	1.85688
1382	Cthe_2062	GerA spore germination protein	4.31154	2.3343	1.84704
1383	Cthe_2387	gamma-D-glutamyl-{L}-meso-diaminopimelate peptidase I. Metallo peptidase. MEROPS family M14C	5.20709	2.81916	1.84704
1384	Cthe_0386	hypothetical protein	10.9392	5.92256	1.84704
1385	Cthe_2035		12.7273	6.89067	1.84704
1386	Cthe_0943	conserved hypothetical protein	26.3674	14.2755	1.84704
1387	Cthe_2885	phosphoribosylaminoimidazole-succinocarboxamide synthase	97.3267	52.6934	1.84704
1388	Cthe_1575	purine-nucleoside phosphorylase	9.32143	5.04669	1.84704
1389	Cthe_1167	Radical SAM	14.9733	8.10668	1.84704
1390	Cthe_3134	conserved hypothetical protein	33.0911	17.9158	1.84704
1391	Cthe_1023	acyl-phosphate glycerol-3-phosphate acyltransferase	80.3425	43.498	1.84704
1392	Cthe_2947	prolyl-tRNA synthetase	92.4547	50.0557	1.84704
1393	Cthe_2111	protein of unknown function DUF214	6.43482	3.48386	1.84704
1394	Cthe_0619	FeoA	4901.27	2658.99	1.84328
1395	Cthe_2283	methyl-accepting chemotaxis sensory transducer	65.031	35.2892	1.8428
1396	Cthe_1838	glycoside hydrolase%2C family 10	746.433	405.152	1.84235
1397	Cthe_0895	RNA polymerase%2C sigma 38 subunit%2C RpoS	473.608	257.747	1.83749
1398	Cthe_0091	peptidoglycan glycosyltransferase	95.8486	52.1736	1.83711
1399	Cthe_0933	acyl carrier protein	3890.17	2117.9	1.83681
1400	Cthe_0859	hypothetical protein	388.592	211.702	1.83557
1401	Cthe_2719	transcription antitermination protein nusG	1446.57	789.234	1.83288
1402	Cthe_0092	septum site-determining protein MinC	71.0594	38.8218	1.8304
1403	Cthe_2593	bacterial peptide chain release factor 1 %28bRF-1%29	301.755	164.918	1.82973
1404	Cthe_2255	tRNA%28Ile%29-lysidine synthetase	255.448	140.078	1.82362
1405	Cthe_2875	sigma 54 modulation protein / SSU ribosomal protein S30P	3364.98	1846.03	1.82282
1406	Cthe_1347	GatB/YqeY	6428.98	3528.15	1.8222
1407	Cthe_2229	N-acetylneuraminate synthase	271.565	149.184	1.82033
1408	Cthe_2777	nicotinamide mononucleotide transporter PnuC	40.7371	22.3947	1.81905
1409	Cthe_1910	hypothetical protein	103.493	56.8937	1.81905
1410	Cthe_0191	proteinase inhibitor I4%2C serpin	15.9416	8.76368	1.81905
1411	Cthe_0734	peptidase M23B	122.013	67.1241	1.81772
1412	Cthe_0106	GTP cyclohydrolase II	792.835	437.139	1.81369
1413	Cthe_2989	glycosyltransferase 36	604.168	333.57	1.81122
1414	Cthe_1444	GCN5-related N-acetyltransferase	51.9076	28.6652	1.81082
1415	Cthe_0226	hypothetical protein	425.495	235.942	1.80339
1416	Cthe_0935	[Acyl-carrier-protein] S-malonyltransferase	121.511	67.4475	1.80156
1417	Cthe_0868	type IV pilus assembly PilZ	663.375	368.408	1.80065
1418	Cthe_0352	conserved hypothetical protein	7.78352	4.33446	1.79573
1419	Cthe_2566	Radical SAM	11.6547	6.49024	1.79573
1420	Cthe_1650	DNA-directed DNA polymerase	12.0519	6.71142	1.79573
1421	Cthe_2966	hypothetical protein	10.3502	5.76378	1.79573
1422	Cthe_0376	transcriptional repressor%2C CopY family	21.8732	12.1807	1.79573
1423	Cthe_1731	HNH endonuclease	20.3191	11.3152	1.79573
1424	Cthe_2152	hypothetical protein	163.965	91.3081	1.79573
1425	Cthe_2575	conserved hypothetical protein	7.6448	4.25721	1.79573
1426	Cthe_2733	hypothetical protein	20.6451	11.4967	1.79573
1427	Cthe_1970	hypothetical protein	101.262	56.3906	1.79573
1428	Cthe_0927	condensin subunit Smc	78.1265	43.5355	1.79455
1429	Cthe_3088		3412.52	1903.55	1.79271
1430	Cthe_0720	aminotransferase%2C class V	6779.38	3787.12	1.79011
1431	Cthe_1259	CDP-alcohol phosphatidyltransferase	87.5102	48.9212	1.7888
1432	Cthe_2943	ABC-2 type transporter	32.6288	18.2543	1.78746
1433	Cthe_1422	RDD domain containing protein	72.7747	40.7914	1.78407
1434	Cthe_1945	Thioredoxin-disulfide reductase	417.498	234.329	1.78167
1435	Cthe_3183	TrkA-N	157.125	88.2322	1.78082
1436	Cthe_0869	conserved hypothetical protein	572.984	321.84	1.78034
1437	Cthe_0062	sulfatase	56.0569	31.4877	1.78028
1438	Cthe_0653	putative transcriptional regulator%2C CopG family	20374.7	11452.5	1.77907
1439	Cthe_2769	protein of unknown function DUF542%2C ScdA-like protein	43.8292	24.6787	1.776
1440	Cthe_2560	dTDP-4-dehydrorhamnose 3%2C5-epimerase	30.1926	17.0003	1.776
1441	Cthe_0724	histidinol phosphate phosphatase HisJ family	62.2793	35.0672	1.776
1442	Cthe_0351	PpiC-type peptidyl-prolyl cis-trans isomerase	172.87	97.371	1.77537
1443	Cthe_1282	diguanylate cyclase with GAF sensor	45.4034	25.5939	1.77399
1444	Cthe_2676	GumN	678.791	382.871	1.7729
1445	Cthe_2686	type IV pilus assembly protein PilM	1861.06	1050.58	1.77146
1446	Cthe_0726	peptidase M18%2C aminopeptidase I	214.438	121.188	1.76947
1447	Cthe_1743	protein of unknown function DUF955	122.732	69.6443	1.76227
1448	Cthe_2466	hypothetical protein	8.15553	4.63624	1.75908
1449	Cthe_2194	Carbohydrate binding family 6	11.7266	6.66633	1.75908
1450	Cthe_2057	CRISPR-associated protein%2C TM1812 family	14.4502	8.21465	1.75908
1451	Cthe_0125	stage V sporulation AE	15.6737	8.91014	1.75908
1452	Cthe_2996	intracellular protease%2C PfpI family	30.5339	17.3578	1.75908
1453	Cthe_1974	hypothetical protein	31.3474	17.8203	1.75908
1454	Cthe_2025	Resolvase helix-turn-helix region containing protein	47.5276	27.0184	1.75908
1455	Cthe_1348	SSU ribosomal protein S21P	7107.06	4043.26	1.75775
1456	Cthe_2760	glycoside hydrolase%2C family 9	161.728	92.1559	1.75493
1457	Cthe_2501	hypothetical protein	84.4552	48.2187	1.7515
1458	Cthe_0190	proteinase inhibitor I4%2C serpin	20.1999	11.5329	1.7515
1459	Cthe_0540	protein of unknown function DUF214	10.5817	6.04983	1.74909
1460	Cthe_2144	DNA polymerase III%2C subunits gamma and tau	128.9	73.713	1.74867
1461	Cthe_0329	conserved hypothetical protein	88.4012	50.5756	1.7479
1462	Cthe_1107	type II secretion system protein E	915.384	524.659	1.74472
1463	Cthe_2208	LexA DNA-binding region containing protein	6112.73	3509.9	1.74157
1464	Cthe_0744	copper amine oxidase-like protein	53.3727	30.6553	1.74106
1465	Cthe_2819	methyl-accepting chemotaxis sensory transducer	45.378	26.0799	1.73996
1466	Cthe_0656	type IV pilus assembly protein PilM	875.647	503.455	1.73927
1467	Cthe_3176	small acid-soluble spore protein%2C alpha/beta type	369.438	212.589	1.7378
1468	Cthe_0880	3-deoxy-D-arabinoheptulosonate-7-phosphate synthase	75.9966	43.7314	1.7378
1469	Cthe_2391	pyruvate ferredoxin oxidoreductase%2C delta subunit	582.258	335.994	1.73294
1470	Cthe_1381	L-threonine synthase	893.319	515.84	1.73178
1471	Cthe_2007		24.0371	13.8815	1.7316
1472	Cthe_1859	cell division protein FtsX	158.468	91.6054	1.7299
1473	Cthe_0441	UDP-N-acetylglucosamine 1-carboxyvinyltransferase	150.821	87.1914	1.72977
1474	Cthe_2182	Ig-like%2C group 2	43.109	24.924	1.72961
1475	Cthe_0566	replication restart DNA helicase PriA	139.739	80.8296	1.72881
1476	Cthe_2228	MaoC-like dehydratase	279.821	161.858	1.72881
1477	Cthe_2932	DNA-directed RNA polymerase%2C alpha subunit	1271.93	737.819	1.7239
1478	Cthe_0373	sulfide dehydrogenase %28flavoprotein%29 subunit SudB	61.3523	35.6195	1.72244
1479	Cthe_1912	copper amine oxidase-like protein	1619.89	940.939	1.72157
1480	Cthe_2912	SSU ribosomal protein S17P	729.634	423.843	1.72147
1481	Cthe_0763	Ras superfamily GTP-binding protein YlqF	346.668	201.475	1.72065
1482	Cthe_1068	cytidine deaminase	108.589	63.1229	1.72028
1483	Cthe_0451	protein of unknown function DUF115	28.2981	16.4699	1.71817
1484	Cthe_1835	Viral A-type inclusion protein repeat containing protein	32.3442	18.8473	1.71612
1485	Cthe_2437	shikimate kinase	1770.49	1032	1.71559
1486	Cthe_1095	cell divisionFtsK/SpoIIIE	102.301	59.6699	1.71445
1487	Cthe_1239	hypothetical protein	90.6858	52.9056	1.71411
1488	Cthe_0212	Beta-glucosidase	224.505	131.171	1.71154
1489	Cthe_0601	thiamine-phosphate pyrophosphorylase	10.3087	6.02773	1.71022
1490	Cthe_1726	conserved hypothetical protein	23.0279	13.4649	1.71022
1491	Cthe_0398	protein of unknown function DUF74	103.41	60.4657	1.71022
1492	Cthe_0852	type 4 prepilin peptidase 1. Aspartic peptidase. MEROPS family A24A	146.201	85.6564	1.70683
1493	Cthe_2683	hypothetical protein	128.717	75.4959	1.70496
1494	Cthe_0945	metallophosphoesterase	47.813	28.174	1.69706
1495	Cthe_1433	short-chain dehydrogenase/reductase SDR	11558.3	6824.21	1.69372
1496	Cthe_2072	conserved hypothetical protein	16.1348	9.52966	1.69312
1497	Cthe_0818	hypothetical protein	18.0021	10.6325	1.69312
1498	Cthe_0589		35.1154	20.8011	1.68815
1499	Cthe_1930	carboxyl-terminal protease	82.8913	49.1296	1.6872
1500	Cthe_1022	Glycerol-3-phosphate dehydrogenase %28NAD%28P%29%28%2B%29%29	99.5871	59.0745	1.68579
1501	Cthe_2174	transcription termination factor Rho	1049.04	622.346	1.68562
1502	Cthe_2175	conserved hypothetical protein	820.672	487.051	1.68498
1503	Cthe_2916	SSU ribosomal protein S14P	1174.58	697.262	1.68457
1504	Cthe_2327	beta-lactamase-like protein	259.374	154.017	1.68406
1505	Cthe_2576	hypothetical protein	328.691	195.243	1.6835
1506	Cthe_1092	conserved hypothetical protein	671.271	399.069	1.68209
1507	Cthe_0029	conserved hypothetical protein	41.4935	24.7114	1.67913
1508	Cthe_1677	Abortive infection protein	19.2951	11.4912	1.67913
1509	Cthe_1602	phosphate ABC transporter%2C ATPase subunit	88.3607	52.623	1.67913
1510	Cthe_1961	Nucleotidyl transferase	113.455	67.568	1.67913
1511	Cthe_1330	thylakoidal processing peptidase. Serine peptidase. MEROPS family S26A	559.938	333.698	1.67798
1512	Cthe_2218	flagellar hook-associated 2-like protein	206.929	123.331	1.67783
1513	Cthe_0436	Tetratricopeptide TPR2	198.338	118.233	1.67752
1514	Cthe_0233	GCN5-related N-acetyltransferase	91.608	54.6582	1.67602
1515	Cthe_3136	peptidase S8 and S53%2C subtilisin%2C kexin%2C sedolisin	36.2132	21.6197	1.67501
1516	Cthe_0240	conserved hypothetical protein	269.412	161.288	1.67038
1517	Cthe_0599	thiazole biosynthesis protein ThiH	12.9301	7.75434	1.66746
1518	Cthe_2465	hypothetical protein	15.8447	9.50228	1.66746
1519	Cthe_2714	acetolactate synthase%2C large subunit	258.059	154.761	1.66746
1520	Cthe_2594	zinc/iron permease	79.0012	47.4525	1.66485
1521	Cthe_0269	glycoside hydrolase%2C family 8	1885.09	1136.21	1.65911
1522	Cthe_2559	DegT/DnrJ/EryC1/StrS aminotransferase	56.2363	33.9264	1.6576
1523	Cthe_1054	ATPase associated with various cellular activities%2C AAA3	114.226	68.9644	1.65631
1524	Cthe_0483	type III secretion system inner membrane R protein	160.186	96.7679	1.65536
1525	Cthe_0151	protein of unknown function DUF965	13719	8288.67	1.65515
1526	Cthe_0450	Ribonucleotide reductase regulator NrdR-like protein	104.243	63.0004	1.65464
1527	Cthe_0401	methyl-accepting chemotaxis sensory transducer	476.344	287.98	1.65409
1528	Cthe_2080	NUDIX hydrolase	138.844	83.9409	1.65406
1529	Cthe_2929	SSU ribosomal protein S13P	859.238	519.605	1.65364
1530	Cthe_2096	methionyl-tRNA synthetase	132.544	80.2742	1.65114
1531	Cthe_2562	glucose-1-phosphate cytidylyltransferase	21.2395	12.8791	1.64914
1532	Cthe_2742	Endopeptidase La	9.87204	5.98617	1.64914
1533	Cthe_0113	Uncharacterized P-loop ATPase protein UPF0042	37.8184	22.9322	1.64914
1534	Cthe_0115	glycogen debranching enzyme%2C putative	25.639	15.571	1.64658
1535	Cthe_1246	IMP cyclohydrolase / phosphoribosylaminoimidazolecarboxamide formyltransferase	33.5769	20.4221	1.64414
1536	Cthe_0722	tRNA %285-methylaminomethyl-2-thiouridylate%29-methyltransferase	1202.2	731.906	1.64256
1537	Cthe_0514	DNA methylase N-4/N-6	15.8283	9.64076	1.64181
1538	Cthe_3013	hydrogenase expression/formation protein HypE	19.193	11.736	1.6354
1539	Cthe_0228	hypothetical protein	39.1474	23.9375	1.6354
1540	Cthe_0309	Excinuclease ABC subunit B	380.108	232.851	1.63241
1541	Cthe_2611	Fibronectin%2C type III	24.1557	14.8137	1.63064
1542	Cthe_2051	CRISPR-associated RAMP protein%2C SSO1426 family	25.3896	15.5789	1.62974
1543	Cthe_1071	PhoH-like protein	158.678	97.3643	1.62974
1544	Cthe_1967	DNA segregation ATPase FtsK/SpoIIIE and related proteins	11.437	7.01769	1.62974
1545	Cthe_0934	3-oxoacyl-[acyl-carrier-protein] reductase	188.54	115.741	1.62898
1546	Cthe_2919	LSU ribosomal protein L18P	1001.12	615.367	1.62687
1547	Cthe_2164	Rubredoxin-type Fe%28Cys%294 protein	1305.49	802.807	1.62616
1548	Cthe_0275	cellobiose phosphorylase	592.514	364.643	1.62492
1549	Cthe_1198	hypothetical protein	59.3702	36.542	1.62471
1550	Cthe_2326	protein of unknown function DUF163	221.068	136.145	1.62377
1551	Cthe_3090	fumarase alpha subunit	77.2911	47.6619	1.62166
1552	Cthe_2067	hypothetical protein	54.2032	33.4545	1.62021
1553	Cthe_0082	Lon-A peptidase. Serine peptidase. MEROPS family S16	434.994	268.846	1.618
1554	Cthe_2585	biotin--acetyl-CoA-carboxylase ligase	339.813	210.193	1.61667
1555	Cthe_2855	conserved hypothetical protein	812.576	503.03	1.61536
1556	Cthe_2822	oxidoreductase-like protein	195.772	121.377	1.61293
1557	Cthe_1914	TPR repeat domain containing protein	116.336	72.2229	1.61079
1558	Cthe_0217	glucose-6-phosphate isomerase	425.316	264.61	1.60733
1559	Cthe_0399	protein of unknown function DUF477	31.6661	19.7159	1.60612
1560	Cthe_3107	Radical SAM	251.325	156.479	1.60612
1561	Cthe_1586	binding-protein-dependent transport systems inner membrane component	15.9957	9.95921	1.60612
1562	Cthe_0908	ribosomal large subunit pseudouridine synthase D	116.236	72.371	1.60612
1563	Cthe_0815	transcriptional regulator%2C ArgR family	117.242	73.0621	1.6047
1564	Cthe_0188	ribonuclease PH	140.843	87.8801	1.60267
1565	Cthe_1482	Cof-like hydrolase	102.86	64.189	1.60245
1566	Cthe_1283	DNA-%28apurinic or apyrimidinic site%29 lyase / endonuclease III	313.186	195.648	1.60077
1567	Cthe_2392	pyruvate ferredoxin oxidoreductase%2C alpha subunit	243.152	151.921	1.60052
1568	Cthe_2361	DNA gyrase subunit A	209.679	131.031	1.60022
1569	Cthe_0676	tyrosine recombinase XerD subunit	68.1651	42.6757	1.59728
1570	Cthe_1145	N-6 DNA methylase	88.313	55.4761	1.59191
1571	Cthe_0605	PgdS peptidase. Cysteine peptidase. MEROPS family C40	756.849	475.605	1.59134
1572	Cthe_3041	UbiA prenyltransferase	36.6914	23.0931	1.58885
1573	Cthe_0609	peptidase M42	37.2571	23.472	1.5873
1574	Cthe_0791	protein of unknown function DUF552	1634.48	1031.21	1.58501
1575	Cthe_0274	glycoside hydrolase%2C family 9	115.457	72.892	1.58394
1576	Cthe_2607	ATP synthase F1%2C gamma subunit	360.632	227.835	1.58286
1577	Cthe_1376	Homoserine dehydrogenase	104.377	66.0886	1.57935
1578	Cthe_2358	Accessory gene regulator B	135.135	85.6005	1.57866
1579	Cthe_0866	pyruvate flavodoxin/ferredoxin oxidoreductase-like protein	575.912	365.206	1.57695
1580	Cthe_0511	histidine kinase	71.7557	45.5347	1.57585
1581	Cthe_0215	phenylalanyl-tRNA synthetase beta subunit	60.9974	38.7286	1.57499
1582	Cthe_0904	protein-export membrane protein SecD	774.682	492.047	1.57441
1583	Cthe_1201	purine nucleoside phosphorylase I%2C inosine and guanosine-specific	180.06	114.384	1.57418
1584	Cthe_1752	ABC transporter related protein	725.246	461.331	1.57207
1585	Cthe_2357	hypothetical protein	183.526	116.789	1.57143
1586	Cthe_2894	conserved hypothetical protein	206.039	131.157	1.57093
1587	Cthe_1386	hypothetical protein	99.4389	63.408	1.56824
1588	Cthe_0608	peptidase M42	56.7816	36.2072	1.56824
1589	Cthe_3209	hypothetical protein	103.036	65.7459	1.56718
1590	Cthe_2258	phosphoesterase%2C RecJ-like protein	196.01	125.205	1.56551
1591	Cthe_3196	Uncharacterized conserved protein UCP033563	102.118	65.2918	1.56402
1592	Cthe_2238	aldehyde dehydrogenase	51.3402	32.8498	1.56288
1593	Cthe_0725	response regulator receiver modulated metal dependent phosphohydrolase	724.789	466.097	1.55502
1594	Cthe_2747	PHP-like protein	130.075	83.6632	1.55475
1595	Cthe_0303	hypothetical protein	301.727	194.422	1.55192
1596	Cthe_2893	response regulator receiver protein	164.148	105.966	1.54906
1597	Cthe_1842	O-acetylhomoserine/O-acetylserine sulfhydrylase	144.283	93.1841	1.54836
1598	Cthe_2355	L-aspartate oxidase	280.936	181.624	1.5468
1599	Cthe_0543	glycoside hydrolase%2C family 9	270.415	175.363	1.54203
1600	Cthe_1535	conserved hypothetical protein	1.44376	0.937998	1.5392
1601	Cthe_2642	transferase hexapeptide repeat	1.71279	1.11278	1.5392
1602	Cthe_1703	HNH endonuclease	2.23287	1.45067	1.5392
1603	Cthe_2063	spore germination protein	0.983975	0.639278	1.5392
1604	Cthe_2983	methyl-accepting chemotaxis sensory transducer	4.66541	3.03106	1.5392
1605	Cthe_0010	hypothetical protein	2.92582	1.90088	1.5392
1606	Cthe_3099	glycosyl transferase%2C family 2	3.16056	2.05338	1.5392
1607	Cthe_2250	hypothetical protein	5.46057	3.54767	1.5392
1608	Cthe_2398	putative spore coat protein	5.57652	3.623	1.5392
1609	Cthe_1114	Tn7-like transposition protein D	5.84855	3.79974	1.5392
1610	Cthe_1716	phage head-tail adaptor%2C putative	6.76709	4.3965	1.5392
1611	Cthe_2806	hypothetical protein	7.83406	5.0897	1.5392
1612	Cthe_3197	PRC-barrel domain protein	9.9552	6.46778	1.5392
1613	Cthe_2667	transcriptional regulator%2C TetR family	15.8425	10.2927	1.5392
1614	Cthe_1779	hypothetical protein	16.8832	10.9688	1.5392
1615	Cthe_2461	transcriptional regulator%2C XRE family	23.0761	14.9923	1.5392
1616	Cthe_1725	conserved hypothetical protein	28.3739	18.4342	1.5392
1617	Cthe_2631	peptidyl-tRNA hydrolase	50.4779	32.7949	1.5392
1618	Cthe_3003	hydrogenase%2C Fe-only	135.17	87.8187	1.5392
1619	Cthe_1939	magnesium transporter	210.023	136.45	1.5392
1620	Cthe_0575	ribosome small subunit-dependent GTPase A	294.476	191.318	1.5392
1621	Cthe_2649	HpcH/HpaI aldolase	1.33378	0.866542	1.5392
1622	Cthe_1980	hypothetical protein	1.37879	0.895788	1.5392
1623	Cthe_1667	ABC-2 type transporter	1.54055	1.00088	1.5392
1624	Cthe_1159	conserved hypothetical protein	2.42159	1.57328	1.5392
1625	Cthe_0502	hypothetical protein	2.54743	1.65503	1.5392
1626	Cthe_1443	conserved hypothetical protein	2.39011	1.55283	1.5392
1627	Cthe_0420	dipicolinate synthase	2.5299	1.64365	1.5392
1628	Cthe_3098	conserved hypothetical protein	3.15153	2.04751	1.5392
1629	Cthe_2645	NAD-dependent epimerase/dehydratase	3.37664	2.19377	1.5392
1630	Cthe_0383	protein of unknown function DUF214	3.70146	2.4048	1.5392
1631	Cthe_0020	biotin synthase	5.73303	3.72469	1.5392
1632	Cthe_0098	peptidase M50	4.09037	2.65747	1.5392
1633	Cthe_1741	hypothetical protein	4.39456	2.8551	1.5392
1634	Cthe_2784	cobalamin B12-binding protein	4.9761	3.23292	1.5392
1635	Cthe_0384	ABC transporter related protein	4.6411	3.01527	1.5392
1636	Cthe_0513	DNA binding domain%2C excisionase family	5.27768	3.42885	1.5392
1637	Cthe_3022	ech hydrogenase subunit C	7.57233	4.91966	1.5392
1638	Cthe_2987	hypothetical protein	5.62773	3.65628	1.5392
1639	Cthe_2490	conserved hypothetical protein	8.17929	5.31399	1.5392
1640	Cthe_2624		8.39875	5.45657	1.5392
1641	Cthe_2745	hypothetical protein	6.82994	4.43734	1.5392
1642	Cthe_1560	cystathionine beta-synthase %28acetylserine-dependent%29	7.28878	4.73544	1.5392
1643	Cthe_1718	hypothetical protein	12.5345	8.14352	1.5392
1644	Cthe_2293	hypothetical protein	9.79026	6.36062	1.5392
1645	Cthe_1134	hypothetical protein	10.0276	6.51482	1.5392
1646	Cthe_3222	hypothetical protein	11.0304	7.1663	1.5392
1647	Cthe_2275	hypothetical protein	11.6477	7.56737	1.5392
1648	Cthe_2009	conserved hypothetical protein precursor	14.0291	9.11453	1.5392
1649	Cthe_1189	ABC transporter related protein	20.511	13.3258	1.5392
1650	Cthe_2200	hypothetical protein	19.7559	12.8352	1.5392
1651	Cthe_1247	phosphoribosylglycinamide formyltransferase	26.3045	17.0897	1.5392
1652	Cthe_2177	hypothetical protein	33.595	21.8263	1.5392
1653	Cthe_1831	hypothetical protein	38.5153	25.023	1.5392
1654	Cthe_0066	hypothetical protein	55.6152	36.1326	1.5392
1655	Cthe_0306	DNA gyrase/topoisomerase IV%2C subunit A	70.7398	45.9589	1.5392
1656	Cthe_1508	conserved hypothetical protein	77.4604	50.3251	1.5392
1657	Cthe_2946	2C-methyl-D-erythritol 2%2C4-cyclodiphosphate synthase	77.4472	50.3166	1.5392
1658	Cthe_0883	flagellar protein	121.097	78.6754	1.5392
1659	Cthe_0081	N-acetylglutamate synthase / glutamate N-acetyltransferase	173.007	112.401	1.5392
1660	Cthe_0266	methyl-accepting chemotaxis sensory transducer	258.883	168.194	1.5392
1661	Cthe_1289	hypothetical protein	801.691	520.85	1.5392
1662	Cthe_2394	hypothetical protein	2.62941	1.7083	1.5392
1663	Cthe_2436	hypothetical protein	4.67388	3.03657	1.5392
1664	Cthe_3011	hypothetical protein	2.87999	1.8711	1.5392
1665	Cthe_0718	hypothetical protein	3.84333	2.49697	1.5392
1666	Cthe_0008	hypothetical protein	7.30487	4.74589	1.5392
1667	Cthe_2425	MotA/TolQ/ExbB proton channel	14.4617	9.39563	1.5392
1668	Cthe_1157	hypothetical protein	15.3733	9.98788	1.5392
1669	Cthe_2224	putative methionyl-tRNA formyltransferase	25.5037	16.5695	1.5392
1670	Cthe_1250	phosphoribosylaminoimidazole carboxylase%2C catalytic subunit	31.7573	20.6323	1.5392
1671	Cthe_0738	copper ion binding protein	4204.02	2748.21	1.52973
1672	Cthe_2393	thiamine pyrophosphate enzyme-like TPP-binding	349.196	229.168	1.52375
1673	Cthe_2605	ATP synthase F1%2C delta subunit	553.467	363.38	1.52311
1674	Cthe_3108	phage SPO1 DNA polymerase-related protein	170.593	112.092	1.5219
1675	Cthe_0317	hypothetical protein	113.427	74.7602	1.51721
1676	Cthe_0108	type IV pilus assembly PilZ	342.44	225.834	1.51634
1677	Cthe_0278	ribosomal large subunit pseudouridine synthase D	101.575	67.023	1.51552
1678	Cthe_0241	conserved hypothetical protein	194.75	128.653	1.51376
1679	Cthe_2609	ATP synthase F1%2C epsilon subunit	458.017	302.851	1.51235
1680	Cthe_1514	protein of unknown function DUF125%2C transmembrane	57.79	38.3617	1.50645
1681	Cthe_2897	transcription elongation factor GreA	2998.23	1994.3	1.5034
1682	Cthe_3235	hypothetical protein	796.508	530.306	1.50198
1683	Cthe_2930	SSU ribosomal protein S11P	742.638	494.901	1.50058
1684	Cthe_0774	RNA chaperone Hfq	2788.72	1860.93	1.49857
1685	Cthe_2209	3-isopropylmalate dehydrogenase	432.901	289.155	1.49712
1686	Cthe_2452	oligopeptidase F. Metallo peptidase. MEROPS family M03B	62.2288	41.6185	1.49522
1687	Cthe_2713	dihydroxyacid dehydratase	222.065	148.58	1.49458
1688	Cthe_1520	hypothetical protein	67.159	44.9547	1.49393
1689	Cthe_0221	hypothetical protein	105.814	70.8297	1.49393
1690	Cthe_2161	hypothetical protein	160.259	107.373	1.49256
1691	Cthe_3229	transposase%2C IS4	549.252	368.62	1.49002
1692	Cthe_0112	UDP-N-acetylmuramate dehydrogenase	66.1581	44.5452	1.48519
1693	Cthe_0876	glycosyl transferase%2C family 39	69.1532	46.5921	1.48423
1694	Cthe_0576	ribulose-5-phosphate 3-epimerase	89.9757	60.6213	1.48423
1695	Cthe_1599	PAS/PAC sensor signal transduction histidine kinase	52.84	35.6169	1.48356
1696	Cthe_0347	6-phosphofructokinase	1721.34	1160.86	1.48281
1697	Cthe_1305	Cupin 2%2C conserved barrel	467.28	315.978	1.47884
1698	Cthe_1851	protein of unknown function DUF1113	543.147	367.379	1.47844
1699	Cthe_2390	pyruvate ferredoxin oxidoreductase%2C gamma subunit	370.223	250.449	1.47824
1700	Cthe_0090	hypothetical protein	49.9488	33.8033	1.47763
1701	Cthe_2334	polysaccharide biosynthesis protein CapD	96.3063	65.2895	1.47506
1702	Cthe_2270	ABC transporter related protein	30.6021	20.7655	1.4737
1703	Cthe_0764	signal peptidase I	474.388	322.214	1.47228
1704	Cthe_0881	diguanylate cyclase	21.475	14.5863	1.47228
1705	Cthe_0101	iron-containing alcohol dehydrogenase	524.626	356.782	1.47044
1706	Cthe_2888	imidazole glycerol phosphate synthase subunit hisF	30.4386	20.7173	1.46923
1707	Cthe_3097	glycosyl transferase%2C family 2	524.656	357.201	1.4688
1708	Cthe_1199	amidohydrolase	212.089	144.433	1.46843
1709	Cthe_1420	protein of unknown function DUF204	188.775	128.657	1.46727
1710	Cthe_2061	conserved hypothetical protein	426.054	290.388	1.46719
1711	Cthe_1569	O-acetylhomoserine aminocarboxypropyltransferase	16.7635	11.4356	1.4659
1712	Cthe_1543	aspartyl-tRNA synthetase	25.2845	17.2484	1.4659
1713	Cthe_2155	S-layer-like domain containing protein	22.701	15.5049	1.46412
1714	Cthe_0773	SOS-response transcriptional repressor%2C LexA	657.347	449.431	1.46262
1715	Cthe_1454	conserved hypothetical protein	49.3122	33.7238	1.46224
1716	Cthe_2016		30.1284	20.6616	1.45819
1717	Cthe_0331	conserved hypothetical protein	45.434	31.1578	1.45819
1718	Cthe_0790	conserved hythetical protein	349.554	239.718	1.45819
1719	Cthe_0409	ACT domain-containing protein	426.452	293.046	1.45524
1720	Cthe_2223	LmbE-like protein	54.9095	37.7726	1.45369
1721	Cthe_2969	transcriptional regulator%2C GntR family	97.3267	67.0643	1.45124
1722	Cthe_2176	Abortive infection protein	41.4581	28.5673	1.45124
1723	Cthe_1271	Carbohydrate binding family 6	167.7	115.631	1.45031
1724	Cthe_1389	metal dependent phosphohydrolase	26.5792	18.3475	1.44866
1725	Cthe_2185	SSU ribosomal protein S18P	1238.97	855.414	1.44839
1726	Cthe_3109	Uracil-DNA glycosylase superfamily	89.6932	61.9922	1.44685
1727	Cthe_2284	CheA signal transduction histidine kinases	63.8379	44.1945	1.44448
1728	Cthe_2727	SSU ribosomal protein S12P	1061.8	740.071	1.43473
1729	Cthe_0319	class II aldolase/adducin-like protein	46.2453	32.2706	1.43305
1730	Cthe_0886	DNA polymerase I	60.8231	42.4531	1.43271
1731	Cthe_2584	hypothetical protein	163.87	114.478	1.43145
1732	Cthe_2896	hypothetical protein	45.14	31.5829	1.42926
1733	Cthe_0505	formate acetyltransferase	3928.95	2751.37	1.428
1734	Cthe_0593	copper amine oxidase-like protein	82.8935	58.1634	1.42518
1735	Cthe_0932	3-oxoacyl-[acyl-carrier-protein] synthase II	532.315	373.692	1.42448
1736	Cthe_2805	Carbohydrate-binding%2C CenC-like protein	9.57773	6.74109	1.4208
1737	Cthe_0017	protein of unknown function DUF1538	267.762	188.587	1.41983
1738	Cthe_2840	conserved hypothetical protein	112.227	79.1626	1.41768
1739	Cthe_1492	NAD%28P%29H dehydrogenase %28quinone%29	46.2432	32.6946	1.4144
1740	Cthe_1394	two component transcriptional regulator%2C winged helix family	69.9107	49.4576	1.41355
1741	Cthe_0071	Cellulose 1,4-beta-cellobiosidase	61.1057	43.2625	1.41244
1742	Cthe_2421	hypothetical protein	48.925	34.6757	1.41093
1743	Cthe_1249	amidophosphoribosyltransferase	33.1061	23.464	1.41093
1744	Cthe_0607	peptidase M42	88.327	62.8503	1.40535
1745	Cthe_2661	Septum formation initiator	1193.32	849.245	1.40515
1746	Cthe_1219	conserved hypothetical protein	31.256	22.2719	1.40339
1747	Cthe_0302	conserved hypothetical protein	25.069	17.9158	1.39927
1748	Cthe_1854	methylated-DNA--protein-cysteine methyltransferase	34.4699	24.6342	1.39927
1749	Cthe_2118	ABC transporter related protein	58.6721	41.9305	1.39927
1750	Cthe_3059	phosphotransferase KptA/Tpt1	60.3852	43.1547	1.39927
1751	Cthe_1593	NUDIX hydrolase	170.593	122.167	1.39639
1752	Cthe_2603	ATP synthase F0%2C C subunit	1936.55	1387.86	1.39535
1753	Cthe_2053	hypothetical protein	16.8065	12.0684	1.39261
1754	Cthe_0739	hypothetical protein	133.081	95.6061	1.39197
1755	Cthe_2369	ribonuclease P protein component	847.596	609.136	1.39147
1756	Cthe_0911	protein of unknown function DUF152	210.352	151.184	1.39137
1757	Cthe_3070	protein of unknown function DUF1256	899.254	647.396	1.38903
1758	Cthe_2368	protein of unknown function DUF37	466.866	336.649	1.3868
1759	Cthe_1311	signal transduction histidine kinase regulating citrate/malate metabolism	97.7898	70.5323	1.38645
1760	Cthe_1109	permease	11.6245	8.39145	1.38528
1761	Cthe_1740	BRO-like protein	12.9939	9.37998	1.38528
1762	Cthe_2572	hypothetical protein	16.0118	11.5586	1.38528
1763	Cthe_2802	NLPA lipoprotein	20.198	14.5805	1.38528
1764	Cthe_2049	protein of unknown function DUF324	11.23	8.10668	1.38528
1765	Cthe_0204	protein of unknown function DUF1294	203.696	147.321	1.38267
1766	Cthe_1229	Spore germination protein-like protein	264.586	191.643	1.38061
1767	Cthe_3201	CRISPR-associated protein%2C Csh1 family	15.5779	11.2886	1.37997
1768	Cthe_1511	DNA methylase N-4/N-6	37.9203	27.5348	1.37718
1769	Cthe_2376	DNA gyrase subunit B	314.58	228.577	1.37625
1770	Cthe_0150	RNA modification enzyme%2C MiaB family	55.8285	40.6677	1.3728
1771	Cthe_2743	O-sialoglycoprotein endopeptidase	106.082	77.3595	1.37129
1772	Cthe_3014	hydrogenase formation HypD protein	16.8242	12.2968	1.36818
1773	Cthe_0539	ABC transporter related protein	25.8398	18.8863	1.36818
1774	Cthe_1278	ATP-dependent DNA helicase RecG	21.1715	15.4743	1.36818
1775	Cthe_1089	Stage V sporulation protein S	2624.89	1920.89	1.3665
1776	Cthe_2163	anti-sigma-factor antagonist	467.555	342.271	1.36604
1777	Cthe_2259	conserved hypothetical protein	329.94	241.679	1.3652
1778	Cthe_1963	glycoside hydrolase%2C family 10	532.424	390.111	1.3648
1779	Cthe_1955	RNA binding S1	38.8825	28.5854	1.36022
1780	Cthe_2970	ABC transporter related protein	58.3274	42.9473	1.35812
1781	Cthe_0712	cytidylate kinase	750.969	553.998	1.35554
1782	Cthe_1290	hypothetical protein	281.42	208.054	1.35263
1783	Cthe_0389	PfkB	3794.17	2805.26	1.35252
1784	Cthe_1197	conserved hypothetical protein precursor	44.4332	32.9194	1.34976
1785	Cthe_1024	small GTP-binding protein	147.683	109.5	1.3487
1786	Cthe_0167	response regulator receiver protein	20.9817	15.5789	1.3468
1787	Cthe_1781	hypothetical protein	24.3573	18.0853	1.3468
1788	Cthe_0109	cellulosome enzyme%2C dockerin type I	24.3573	18.0853	1.3468
1789	Cthe_0527	hypothetical protein	63.0306	46.8003	1.3468
1790	Cthe_3028	Pyridoxal-dependent decarboxylase	81.1598	60.5181	1.34108
1791	Cthe_1000	phosphatidate cytidylyltransferase	71.2487	53.1472	1.34059
1792	Cthe_0733	type IV pilus assembly PilZ	405.231	302.601	1.33916
1793	Cthe_2604	ATP synthase F0%2C B subunit	1408.65	1051.93	1.3391
1794	Cthe_0821	coagulation factor 5/8 type-like protein	1694.04	1266.08	1.33803
1795	Cthe_3187	putative anti-sigma regulatory factor%2C serine/threonine protein kinase	86.2563	64.5307	1.33667
1796	Cthe_1541	aspartyl/glutamyl-tRNA%28Asn/Gln%29 amidotransferase subunit A	9.82155	7.36264	1.33397
1797	Cthe_1069	protein of unknown function UPF0054	117.537	88.1103	1.33397
1798	Cthe_1273	alpha-L-arabinofuranosidase B	118.319	88.7729	1.33283
1799	Cthe_1700	Recombinase	63.9561	48.0272	1.33167
1800	Cthe_2818	CheA signal transduction histidine kinases	39.0455	29.3311	1.3312
1801	Cthe_1785	protein of unknown function DUF147	136.605	102.66	1.33066
1802	Cthe_0732	chorismate synthase	1391.84	1046.5	1.33
1803	Cthe_0093	septum site-determining protein MinD	410.881	309.047	1.32951
1804	Cthe_0342	hydrogenase%2C Fe-only	248.625	187.357	1.32701
1805	Cthe_1800	Peptidoglycan-binding LysM	18.2501	13.754	1.32689
1806	Cthe_2821	response regulator receiver modulated CheB methylesterase	6.04956	4.58538	1.31931
1807	Cthe_2045	conserved hypothetical protein precursor	8.21118	6.22383	1.31931
1808	Cthe_1540	aspartyl/glutamyl-tRNA%28Asn/Gln%29 amidotransferase subunit B	9.35437	7.09033	1.31931
1809	Cthe_1587	ABC transporter related protein	12.0004	9.09594	1.31931
1810	Cthe_2048	hypothetical protein	12.7029	9.62843	1.31931
1811	Cthe_1395		34.6503	26.2639	1.31931
1812	Cthe_0279	hypothetical protein	69.3007	52.5279	1.31931
1813	Cthe_1940	RDD domain containing protein	143.097	108.463	1.31931
1814	Cthe_2529	porphobilinogen synthase	6.75328	5.11879	1.31931
1815	Cthe_2940	transcriptional regulator%2C CarD family	2382.19	1809.64	1.31639
1816	Cthe_2854	conserved hypothetical protein precursor	137.357	104.371	1.31604
1817	Cthe_0265	aminotransferase%2C class V	728.141	553.614	1.31525
1818	Cthe_1688	Radical SAM	46.1474	35.1003	1.31473
1819	Cthe_3027	Citrate %28Si%29-synthase	2857.43	2176.04	1.31313
1820	Cthe_0634	serine/threonine protein kinase	91.4352	69.7058	1.31173
1821	Cthe_1093	Methenyltetrahydrofolate cyclohydrolase	552.161	421.449	1.31015
1822	Cthe_1166	protein of unknown function DUF147	114.324	87.3342	1.30904
1823	Cthe_1761	protein of unknown function DUF214	145.184	110.935	1.30873
1824	Cthe_0100	hypothetical protein	488.044	372.978	1.30851
1825	Cthe_2718	preprotein translocase%2C SecE subunit	1212.43	926.881	1.30807
1826	Cthe_1120	hypothetical protein	315.574	241.432	1.3071
1827	Cthe_1655	conserved hypothetical protein	208.827	160.024	1.30497
1828	Cthe_1475	hypothetical protein	60.1437	46.1082	1.30441
1829	Cthe_1722	phage Terminase	4.76006	3.65484	1.3024
1830	Cthe_1213	hypothetical protein	44.6081	34.2507	1.3024
1831	Cthe_1512	Type II site-specific deoxyribonuclease	52.0746	39.9837	1.3024
1832	Cthe_0931	Ribonuclease III	110.304	84.7844	1.30099
1833	Cthe_0370	conserved hypothetical radical SAM protein	114.875	88.3412	1.30036
1834	Cthe_1787	glycoside hydrolase 15-related	252.66	194.535	1.29879
1835	Cthe_2505	transcriptional regulator%2C LacI family	120.175	92.7158	1.29617
1836	Cthe_2248	phosphoribosyltransferase	34.9906	27.0631	1.29293
1837	Cthe_2247	regulatory protein%2C MerR	52.2884	40.4419	1.29293
1838	Cthe_1829	Chromosome segregation ATPases-like protein	7.02784	5.4356	1.29293
1839	Cthe_1809	RNA polymerase%2C sigma-24 subunit%2C ECF subfamily	5433.32	4204.05	1.2924
1840	Cthe_0444	cell division protein FtsA	503.077	389.787	1.29065
1841	Cthe_1399	CGCAxxGCC family protein	340.706	264.24	1.28938
1842	Cthe_3120	pyruvate flavodoxin/ferredoxin oxidoreductase-like protein	234.894	182.4	1.2878
1843	Cthe_2724	DNA-directed RNA polymerase%2C beta subunit	530.645	412.559	1.28623
1844	Cthe_2671	transposase%2C mutator type	9.0191	7.03153	1.28267
1845	Cthe_1414	hypothetical protein	4.40158	3.43159	1.28267
1846	Cthe_2986	hypothetical protein	7.05266	5.49844	1.28267
1847	Cthe_1814	Urease accessory protein UreF	7.63875	5.95537	1.28267
1848	Cthe_2949	Pectinesterase	9.71552	7.57448	1.28267
1849	Cthe_3056	transposase%2C IS204/IS1001/IS1096/IS1165	11.5703	9.02052	1.28267
1850	Cthe_1736	conserved hypothetical protein	12.0419	9.38817	1.28267
1851	Cthe_1453		59.6235	46.4841	1.28267
1852	Cthe_0180	crossover junction endodeoxyribonuclease RuvC	67.8096	52.8662	1.28267
1853	Cthe_1240	metal dependent phosphohydrolase	252.012	196.475	1.28267
1854	Cthe_1021	stage IV sporulation protein A	7.46303	5.81838	1.28267
1855	Cthe_0421	flavoprotein	9.4438	7.36264	1.28267
1856	Cthe_3221	hypothetical protein	8.52423	6.64572	1.28267
1857	Cthe_2499	hypothetical protein	15.8939	12.3913	1.28267
1858	Cthe_1704	toxin secretion/phage lysis holin	13.4517	10.4873	1.28267
1859	Cthe_2450	hypothetical protein	17.9064	13.9603	1.28267
1860	Cthe_2239	carbon storage regulator%2C CsrA	4854.33	3800.98	1.27713
1861	Cthe_1217	ATP-dependent Clp protease ATP-binding subunit ClpA	64.3832	50.4409	1.27641
1862	Cthe_1015	conserved hypothetical protein	177.74	139.25	1.27641
1863	Cthe_0088	rod shape-determining protein MreB	240.682	188.624	1.27599
1864	Cthe_2217	flagellar protein FliS	262.107	205.765	1.27382
1865	Cthe_2418	ATPase	116.332	91.3824	1.27302
1866	Cthe_0792	Protein of unknown function UPF0001	134.746	105.866	1.2728
1867	Cthe_0156	Radical SAM	168.361	132.349	1.2721
1868	Cthe_2021	hypothetical protein	106.927	84.0944	1.27151
1869	Cthe_1291	amidohydrolase 2	150.298	118.335	1.27011
1870	Cthe_2241	conserved hypothetical protein	591.594	466.182	1.26902
1871	Cthe_2581	Dihydropteroate synthase	56.9731	44.9032	1.2688
1872	Cthe_1423	protein of unknown function UPF0118	116.686	92.0086	1.26821
1873	Cthe_2296	CRISPR-associated protein Cas2	58.7167	46.3221	1.26757
1874	Cthe_2227	phosphopantetheine-binding	143.651	113.328	1.26757
1875	Cthe_0040	cellulose 1,4-beta-cellobiosidase	61.717	48.7082	1.26707
1876	Cthe_1048	rhomboid YqgP. Serine peptidase. MEROPS family S54	133.658	105.51	1.26677
1877	Cthe_0820	hypothetical protein	20.2845	16.028	1.26556
1878	Cthe_1075	protein of unknown function DUF881	143.19	113.475	1.26187
1879	Cthe_0237	response regulator receiver protein	216.668	171.845	1.26083
1880	Cthe_2105	DNA polymerase III%2C delta prime subunit	156.143	123.907	1.26016
1881	Cthe_0947	dihydroorotate oxidase B%2C catalytic subunit	10.7555	8.54055	1.25934
1882	Cthe_1072	putative stage IV sporulation YqfD	128.196	101.862	1.25852
1883	Cthe_1777	amidohydrolase	122.967	97.7765	1.25764
1884	Cthe_0339	histidine kinase	590.494	469.735	1.25708
1885	Cthe_0579	nitroreductase	84.686	67.399	1.25649
1886	Cthe_0813	SpoIVB peptidase. Serine peptidase. MEROPS family S55	32.9264	26.2051	1.25649
1887	Cthe_1119	hypothetical protein	55.5685	44.2253	1.25649
1888	Cthe_1445	uncharacterized Zn-finger protein	180.087	143.326	1.25649
1889	Cthe_0087	maf protein	307.824	245.226	1.25527
1890	Cthe_2634	transcriptional regulator%2C AraC family	39.5225	31.5131	1.25416
1891	Cthe_1288	two component transcriptional regulator%2C winged helix family	254.052	202.662	1.25357
1892	Cthe_0458	exodeoxyribonuclease III Xth	543.482	433.775	1.25291
1893	Cthe_1595	conserved hypothetical protein	85.8115	68.527	1.25223
1894	Cthe_1238	iojap-like protein	970.413	775.474	1.25138
1895	Cthe_0610	histidinol phosphate aminotransferase	26.8781	21.4922	1.2506
1896	Cthe_1750	hypothetical protein	205.83	164.585	1.2506
1897	Cthe_0804	transcriptional regulator%2C MerR family	32.7825	26.3098	1.24602
1898	Cthe_2040	DNA helicase/exodeoxyribonuclease V%2C subunit B	10.9021	8.74955	1.24602
1899	Cthe_2066	serine O-acetyltransferase	427.315	342.945	1.24602
1900	Cthe_1968	cell divisionFtsK/SpoIIIE	7.23867	5.82262	1.2432
1901	Cthe_1791	UvrB/UvrC protein	209.272	168.536	1.24171
1902	Cthe_2942	ABC transporter related protein	42.3683	34.1704	1.23991
1903	Cthe_0289	DEAD2	185.789	150.197	1.23697
1904	Cthe_0706	transcriptional regulator%2C RpiR family	110.426	89.2798	1.23686
1905	Cthe_0267	type 3a%2C cellulose-binding	91.4178	73.9747	1.2358
1906	Cthe_0083	serine phosphatase	55.8416	45.2429	1.23426
1907	Cthe_0327	S-layer-like domain containing protein	114.462	92.7469	1.23413
1908	Cthe_0069	aspartate-ammonia ligase	222.334	180.209	1.23375
1909	Cthe_1473	NADPH-dependent FMN reductase	1034.46	838.826	1.23323
1910	Cthe_1227	thymidylate synthase	447.859	363.496	1.23209
1911	Cthe_3223	hypothetical protein	8.87755	7.20956	1.23136
1912	Cthe_1723	phage terminase%2C small subunit%2C putative%2C P27 family	18.3076	14.8678	1.23136
1913	Cthe_0884	Lytic transglycosylase%2C catalytic	31.1812	25.3226	1.23136
1914	Cthe_2580	phosphodiesterase%2C MJ0936 family	90.972	73.8794	1.23136
1915	Cthe_2042		4.75446	3.86115	1.23136
1916	Cthe_1903	polysaccharide deacetylase	5.98663	4.86181	1.23136
1917	Cthe_1137	hypothetical protein	13.7664	11.1799	1.23136
1918	Cthe_0899	hypothetical protein	32.4422	26.3467	1.23136
1919	Cthe_2286	phage integrase	146.162	119.016	1.22808
1920	Cthe_1771	Rubrerythrin	1369.83	1116.34	1.22708
1921	Cthe_0341	NADH dehydrogenase %28quinone%29	282.372	231.016	1.2223
1922	Cthe_2798	endoribonuclease L-PSP	357.035	292.31	1.22143
1923	Cthe_3130	conserved hypothetical protein	34.5638	28.3137	1.22074
1924	Cthe_2065	cysteinyl-tRNA synthetase	545.242	447.002	1.21977
1925	Cthe_2210	3-isopropylmalate dehydratase%2C small subunit	517.593	424.436	1.21948
1926	Cthe_1421	signal peptide peptidase SppA%2C 36K type	128.312	105.301	1.21853
1927	Cthe_2709	hypothetical protein	281.356	231.28	1.21652
1928	Cthe_2608	ATP synthase F1%2C beta subunit	370.316	305.365	1.2127
1929	Cthe_1232	AMP-dependent synthetase and ligase	73.3232	60.4786	1.21238
1930	Cthe_2086	peptidase U32	46.8538	38.6906	1.21099
1931	Cthe_2233	protein of unknown function DUF115	8.59305	7.1054	1.20937
1932	Cthe_2675	hypothetical protein	18.1638	15.0192	1.20937
1933	Cthe_0053	ribonucleoside-diphosphate reductase%2C adenosylcobalamin-dependent	672.278	556.41	1.20824
1934	Cthe_0636	hypothetical protein	177.909	147.372	1.20721
1935	Cthe_0856	branched chain amino acid aminotransferase	842.224	698.547	1.20568
1936	Cthe_0701	conserved carboxylase region containing protein	1470.98	1220.89	1.20484
1937	Cthe_1162	glutamine--fructose-6-phosphate transaminase	49.6154	41.276	1.20204
1938	Cthe_1312	glycyl-tRNA synthetase	650.855	541.603	1.20172
1939	Cthe_0686	tryptophanyl-tRNA synthetase	273.249	227.525	1.20097
1940	Cthe_1590	peptidase M56%2C BlaR1	29.2324	24.373	1.19938
1941	Cthe_1401	hypothetical protein	199.344	166.206	1.19938
1942	Cthe_0693	ribosomal large subunit pseudouridine synthase B	253.131	211.301	1.19796
1943	Cthe_2455	phage integrase	27.7743	23.2003	1.19715
1944	Cthe_1705	hypothetical protein	4.5742	3.8209	1.19715
1945	Cthe_2024	transposase IS116/IS110/IS902	6.48845	5.41989	1.19715
1946	Cthe_1272	DNA-directed RNA polymerase sigma factor	10.4766	8.75125	1.19715
1947	Cthe_3054	hypothetical protein	19.849	16.5801	1.19715
1948	Cthe_2836	hypothetical protein	19.849	16.5801	1.19715
1949	Cthe_2128	extracellular solute-binding protein%2C family 1	78.2182	65.3368	1.19715
1950	Cthe_2602	ATP synthase F0%2C A subunit	1929.95	1612.66	1.19675
1951	Cthe_3035	D-3-phosphoglycerate dehydrogenase	1359.32	1137.46	1.19504
1952	Cthe_0205	hypothetical protein	79.9954	66.9782	1.19435
1953	Cthe_2187	SSU ribosomal protein S6P	834.003	699.151	1.19288
1954	Cthe_1948	cytochrome c biogenesis protein%2C transmembrane region	346.763	290.729	1.19274
1955	Cthe_2941	2-C-methyl-D-erythritol 4-phosphate cytidylyltransferase	68.0695	57.2902	1.18815
1956	Cthe_1760	penicillin-binding protein%2C 1A family	181.016	152.364	1.18805
1957	Cthe_0542	protein of unknown function DUF45	40.7414	34.312	1.18738
1958	Cthe_1853	cold-shock DNA-binding protein family	17847.1	15034.9	1.18705
1959	Cthe_2011		24.8712	21.0061	1.184
1960	Cthe_1274	nucleoside recognition	64.1398	54.2819	1.18161
1961	Cthe_0187	hypothetical protein	98.8215	83.7699	1.17968
1962	Cthe_2812	glycoside hydrolase%2C family 9	342.031	290.557	1.17716
1963	Cthe_2019	conserved hypothetical protein precursor	7.76365	6.59595	1.17703
1964	Cthe_2817	CheW protein	33.7399	28.6652	1.17703
1965	Cthe_3086	3-phosphoshikimate 1-carboxyvinyltransferase	350.611	298.267	1.17549
1966	Cthe_2801	carbon-monoxide dehydrogenase%2C catalytic subunit	23.0256	19.5898	1.17539
1967	Cthe_3127	peptidase M56%2C BlaR1	12.7151	10.8424	1.17272
1968	Cthe_2606	ATP synthase F1%2C alpha subunit	510.154	435.636	1.17106
1969	Cthe_2084	hypothetical protein	71.5279	61.1459	1.16979
1970	Cthe_0941	CDP-diacylglycerol--glycerol-3-phosphate 3-phosphatidyltransferase	107.264	91.7565	1.16901
1971	Cthe_2726	LSU ribosomal protein L7AE	276.913	236.878	1.16901
1972	Cthe_1002	hypothetical protein	330.911	283.069	1.16901
1973	Cthe_1523	glycosyl transferase%2C group 1	12.9079	11.0544	1.16767
1974	Cthe_1383	Tetratricopeptide TPR2	113.45	97.2437	1.16665
1975	Cthe_1849	Heavy metal transport/detoxification protein	71.3772	61.1932	1.16642
1976	Cthe_2356	quinolinate synthetase A	1267.16	1088.27	1.16438
1977	Cthe_2515	Guanine deaminase	442.165	379.938	1.16378
1978	Cthe_2845	hypothetical protein	242.221	208.21	1.16335
1979	Cthe_3062	signal transduction histidine kinase regulating citrate/malate metabolism	59.0627	50.8175	1.16225
1980	Cthe_2583	2-amino-4-hydroxy-6-hydroxymethyldihydropteridine pyrophosphokinase	79.2472	68.1842	1.16225
1981	Cthe_0995	protein of unknown function DUF150	927.12	801.575	1.15662
1982	Cthe_1719	phage major capsid protein%2C HK97 family	2.56719	2.22383	1.1544
1983	Cthe_1194	conserved hypothetical protein	2.8825	2.49697	1.1544
1984	Cthe_0036	hybrid cluster protein	4.06524	3.52152	1.1544
1985	Cthe_2652	lipopolysaccharide biosynthesis	4.95375	4.2912	1.1544
1986	Cthe_2539	UBA/THIF-type NAD/FAD binding fold	4.07525	3.5302	1.1544
1987	Cthe_0558	hypothetical protein	5.09093	4.41003	1.1544
1988	Cthe_1815	UreE urease accessory-like protein	7.17811	6.21805	1.1544
1989	Cthe_2621	protein of unknown function DUF1078-like protein	8.27277	7.1663	1.1544
1990	Cthe_2981	conserved hypothetical protein	12.0113	10.4048	1.1544
1991	Cthe_1896	metallophosphoesterase	30.4386	26.3675	1.1544
1992	Cthe_2417	Abortive infection protein	72.995	63.2321	1.1544
1993	Cthe_1753	transport system permease protein	246.759	213.756	1.1544
1994	Cthe_2829	ISDet4%2C transposase	7.46977	6.4707	1.1544
1995	Cthe_2123	hypothetical protein	9.37424	8.12045	1.1544
1996	Cthe_1427	branched-chain amino acid transport	21.9146	18.9836	1.1544
1997	Cthe_3039	cell divisionFtsK/SpoIIIE	90.2967	78.2197	1.1544
[truncated: 1,084 more rows]
