# Supplementary material for: Comparison of transcriptional profiles of Clostridium thermocellum grown on cellobiose and pretreated yellow poplar using RNA-Seq
Source: Front Microbiol. 2014 Apr 11;5:142. doi: 10.3389/fmicb.2014.00142 (PMC3990059; doi:10.3389/fmicb.2014.00142)
Supplement: Supplementary Data Sheet 2 — List of 1211 up-regulated and 314 down-regulated genes in PYP-grown C. thermocellum cells. [file DataSheet2.XLSX]

## Sheet: File S2 1211 up_314 down genes
Title: Comparison of transcriptional profiles of Clostridium thermocellum grown on cellobiose and pretreated yellow poplar using RNA-Seq
Supplemental Data Sheet 2. List of 1211 up-regulated and 314 down-regulated genes in PYP-grown C. thermocellum cells. For each gene, the fold change (FC) value was calculated by dividing the RPKM of PYP cells by RPKM of cellobiose cells. These genes were statistically confimed to be up- or down-regulated (p < 0.05). RPKM, reads per kilobase of exon model per million mapped reads. The table is sor…
Gene	Protein	RPKM of PYP cells	RPKM of cellobiose cells	Fold change (PYP/cellobiose)		Mean medium CB	Mean medium PYP	Diff (Lg2CB-Lg2PYP)	<-log10(p-value)>	Sig Index
99 up-regulated genes of PYPO (detected in PYP- but not in cellobiose-grown cells)
Cthe_1180	uncharacterized predicted metal-binding protein	208.605	0	PYPO
Cthe_0827	hemolysin A	36.6773	0	PYPO
Cthe_0758	protein of unknown function UPF0102	30.9525	0	PYPO
Cthe_0955	conserved hypothetical protein	24.213	0	PYPO
Cthe_1591	hypothetical protein	24.0371	0	PYPO
Cthe_0027	hypothetical protein	23.7851	0	PYPO
Cthe_1096	hypothetical protein	19.6971	0	PYPO
Cthe_1243	GCN5-related N-acetyltransferase	16.7489	0	PYPO
Cthe_0757	DNA repair protein RadC	16.4387	0	PYPO
Cthe_0048	copper amine oxidase-like protein	13.6346	0	PYPO
Cthe_3205	conserved hypothetical protein	13.21	0	PYPO
Cthe_2535	phosphoadenylylsulfate reductase %28thioredoxin%29	12.273	0	PYPO
Cthe_2791	binding-protein-dependent transport systems inner membrane component	12.148	0	PYPO
Cthe_2396	hypothetical protein	12.0331	0	PYPO
Cthe_0802	hypothetical protein	11.53	0	PYPO
Cthe_3219	CRISPR-associated protein Cas2	11.4107	0	PYPO
Cthe_3116	mannose-6-phosphate isomerase%2C class I	11.1213	0	PYPO
Cthe_2820	MCP methyltransferase%2C CheR-type	10.5934	0	PYPO
Cthe_1997	hypothetical protein	10.5386	0	PYPO
Cthe_1403	FeoA	9.23042	0	PYPO
Cthe_2976	hypothetical protein	9.23042	0	PYPO
Cthe_2988	hypothetical protein	8.72655	0	PYPO
Cthe_0238	hypothetical protein	8.2935	0	PYPO
Cthe_0454	hypothetical protein	8.19086	0	PYPO
Cthe_1582	cytidine deaminase	7.95458	0	PYPO
Cthe_1721	phage portal protein%2C HK97 family	7.88508	0	PYPO
Cthe_3195	hypothetical protein	7.78613	0	PYPO
Cthe_1131	hypothetical protein	7.68666	0	PYPO
Cthe_1603	phosphate ABC transporter%2C inner membrane subunit PstA	7.56367	0	PYPO
Cthe_0377	peptidase M56%2C BlaR1	7.28878	0	PYPO
Cthe_1130	hypothetical protein	7.23302	0	PYPO
Cthe_3231	hypothetical protein	6.90837	0	PYPO
Cthe_0592	Methyltransferase type 11	6.6348	0	PYPO
Cthe_1994	hypothetical protein	6.52684	0	PYPO
Cthe_0432	hypothetical protein	6.5172	0	PYPO
Cthe_2495	hypothetical protein	6.38516	0	PYPO
Cthe_2985	conserved hypothetical protein	6.30306	0	PYPO
Cthe_0845	stage III sporulation protein spoIIIAA	5.46057	0	PYPO
Cthe_2482	hypothetical protein	5.38066	0	PYPO
Cthe_2125	binding-protein-dependent transport systems inner membrane component	4.84319	0	PYPO
Cthe_0318	ErfK/YbiS/YcfS/YnhG	4.78195	0	PYPO
Cthe_2546		4.77505	0	PYPO
Cthe_0415	spore coat protein CotJB	4.50219	0	PYPO
Cthe_0809	CheW protein	4.49302	0	PYPO
Cthe_2550	glycosyltransferase sugar-binding region containing DXD motif	4.48845	0	PYPO
Cthe_0133	AMP-dependent synthetase and ligase	4.45971	0	PYPO
Cthe_2573	ABC transporter related protein	4.31435	0	PYPO
Cthe_1234	methyl-accepting chemotaxis sensory transducer	4.29754	0	PYPO
Cthe_0385	hypothetical protein	4.29197	0	PYPO
Cthe_0449	conserved hypothetical protein	4.24244	0	PYPO
Cthe_0844	stage III sporulation protein spoIIIAB	4.2343	0	PYPO
Cthe_3199	protein of unknown function UPF0118	4.20605	0	PYPO
Cthe_0257	twitching motility protein	4.19405	0	PYPO
Cthe_2618	stage III sporulation protein D%2C SpoIIID	4.19405	0	PYPO
Cthe_1580	inner-membrane translocator	3.94646	0	PYPO
Cthe_3055	hypothetical protein	3.88393	0	PYPO
Cthe_2497	hypothetical protein	3.80357	0	PYPO
Cthe_0446	peptidase U4%2C sporulation factor SpoIIGA	3.70561	0	PYPO
Cthe_2867	hypothetical protein	3.65244	0	PYPO
Cthe_3009	hypothetical protein	3.58128	0	PYPO
Cthe_2496	hypothetical protein	3.44699	0	PYPO
Cthe_0669	spore germination B3 GerAC like	3.36805	0	PYPO
Cthe_2866	phage major capsid protein%2C HK97	3.36035	0	PYPO
Cthe_1714	conserved hypothetical protein	3.35269	0	PYPO
Cthe_0651	hypothetical protein	3.26342	0	PYPO
Cthe_3175	protein of unknown function DUF421	3.22997	0	PYPO
Cthe_1439	hypothetical protein	3.2065	0	PYPO
Cthe_1984	hypothetical protein	3.17878	0	PYPO
Cthe_0811	response regulator receiver protein	3.12475	0	PYPO
Cthe_2569	hypothetical protein	3.07252	0	PYPO
Cthe_2395	transcriptional regulator%2C XRE family	3.06825	0	PYPO
Cthe_0517	hypothetical protein	2.99738	0	PYPO
Cthe_3206	hypothetical protein	2.92582	0	PYPO
Cthe_0842	stage III sporulation protein AD	2.83557	0	PYPO
Cthe_3174	conserved hypothetical protein	2.83557	0	PYPO
Cthe_2574	binding-protein-dependent transport systems inner membrane component	2.71684	0	PYPO
Cthe_1927	hypothetical protein	2.70684	0	PYPO
Cthe_1160	S23 ribosomal protein	2.65153	0	PYPO
Cthe_2467	replicative DNA helicase	2.63884	0	PYPO
Cthe_0966	hypothetical protein	2.54156	0	PYPO
Cthe_0223	hypothetical protein	2.52411	0	PYPO
Cthe_1561	conserved hypothetical protein	2.52411	0	PYPO
Cthe_0453	conserved hypothetical protein	2.5069	0	PYPO
Cthe_2292	hypothetical protein	2.3927	0	PYPO
Cthe_1126	hypothetical protein	2.332	0	PYPO
Cthe_2641	N-acetylneuraminate synthase	2.22386	0	PYPO
Cthe_1669	DNA recombinase%2C putative	2.21939	0	PYPO
Cthe_1233	hypothetical protein	2.04645	0	PYPO
Cthe_1441	conserved hypothetical protein	1.87911	0	PYPO
Cthe_1985	phage major capsid protein%2C HK97	1.7357	0	PYPO
Cthe_1281	hypothetical protein	1.5871	0	PYPO
Cthe_1668	ABC transporter related protein	1.56681	0	PYPO
Cthe_0021	dethiobiotin synthase	1.50277	0	PYPO
Cthe_0557	polysaccharide deacetylase	1.43251	0	PYPO
Cthe_1118	hypothetical protein	1.26932	0	PYPO
Cthe_2558	NAD-dependent epimerase/dehydratase	1.20287	0	PYPO
Cthe_2647	protein of unknown function DUF201	1.19118	0	PYPO
Cthe_1083	Putative homoserine kinase type II %28protein kinase fold%29-like protein	1.05151	0	PYPO
Cthe_2868	transposase IS116/IS110/IS902	0.899313	0	PYPO
1112 up-regulated genes with FC value ≥ 2.0
Cthe_1480	conserved hypothetical protein	132.974	2	66.487		1	7.055	-6.055	5.80962	1
Cthe_1481	membrane protein-like protein	187.403	3.24901	57.68		1.7	7.55	-5.85	3.42166	1
Cthe_0272	penicillin-binding protein 6. Serine peptidase. MEROPS family S11	650.317	18.6357	34.8962		4.22	9.345	-5.125	5.08162	1
Cthe_0132	3-oxoacyl-%28acyl-carrier-protein%29 synthase	23.4254	0.692555	33.8246		-0.53	4.55	-5.08	5.43983	1
Cthe_1479	hypothetical protein	181.019	5.81589	31.125		2.54	7.5	-4.96	4.06019	1
Cthe_1256	glycoside hydrolase%2C family 3-like protein	288.015	10.0561	28.6408		3.33	8.17	-4.84	4.36114	1
Cthe_0494	hypothetical protein	97.0059	3.44618	28.1488		1.785	6.6	-4.815	3.27099	1
Cthe_1419	hypothetical protein	88.9548	3.22657	27.5695		1.69	6.475	-4.785	3.17363	1
Cthe_2423	hypothetical protein	602.576	23.5883	25.5455		4.56	9.235	-4.675	4.3611	1
Cthe_3157	pyruvate carboxyltransferase	477.713	19.2262	24.847		4.265	8.9	-4.635	4.54461	1
Cthe_0798	lipolytic enzyme%2C G-D-S-L	482.706	19.8353	24.3357		4.31	8.915	-4.605	4.8706	1
Cthe_2526	precorrin-2 oxidase / ferrochelatase	30.91	1.36131	22.706		0.445	4.95	-4.505	2.10794	1
Cthe_1894	hypothetical protein	2836.7	125.801	22.5491		6.975	11.47	-4.495	5.14805	1
Cthe_1355	glycosyl transferase%2C family 2	96.6702	4.51586	21.4068		2.175	6.595	-4.42	3.6277	1
Cthe_1103	prepilin-type cleavage/methylation	472.772	22.706	20.8215		4.505	8.885	-4.38	4.84306	1
Cthe_0538	periplasmic sensor signal transduction histidine kinase	13.9772	0.707107	19.7667		-0.5	3.805	-4.305	4.08987	1
Cthe_1893	conserved hypothetical protein	222.09	11.6722	19.0273		3.545	7.795	-4.25	3.81462	1
Cthe_0211	glycoside hydrolase%2C family 16	1623.62	86.2229	18.8305		6.43	10.665	-4.235	4.26349	1
Cthe_1257	Carbohydrate-binding%2C CenC-like protein	206.5	11.6722	17.6917		3.545	7.69	-4.145	3.89655	1
Cthe_0984	prolipoprotein diacylglyceryl transferase	49.18	2.81864	17.4481		1.495	5.62	-4.125	2.90045	1
Cthe_0563	Heptaprenyl diphosphate synthase component I	69.0706	4.05584	17.0299		2.02	6.11	-4.09	3.26122	1
Cthe_1161	hypothetical protein	4.95883	0.298334	16.6217		-1.745	2.31	-4.055	3.56903	1
Cthe_0532	hydrolase %28HAD superfamily%29-like protein	17.9721	1.08298	16.5951		0.115	4.16768	-4.045	1.714	1
Cthe_0759	flagellar biosynthesis	163.144	10.0213	16.2797		3.325	7.35	-4.025	4.10713	1
Cthe_3213	hypothetical protein	60.5477	3.78423	16		1.92	5.92	-4	3.11601	1
Cthe_1866	acetylornithine aminotransferase	23.7524	1.50004	15.8345		0.585	4.57	-3.985	2.05381	1
Cthe_0469	flagellar export protein FliJ	19.2262	1.22264	15.7251		0.29	4.265	-3.975	1.82878	1
Cthe_1300	hypothetical protein	10.9283	0.712025	15.3482		-0.49	3.45	-3.94	4.48137	1
Cthe_1924		9.00047	0.588453	15.2951		-0.765	3.17	-3.935	4.25943	1
Cthe_1605	phosphate ABC transporter %28binding protein%29-like protein	12.7728	0.840896	15.1895		-0.25	3.675	-3.925	3.8456	1
Cthe_0828	1-Deoxy-D-xylulose-5-phosphate synthase	79.0668	5.25977	15.0324		2.395	6.305	-3.91	3.68611	1
Cthe_2406	hypothetical protein	124.932	8.36868	14.9285		3.065	6.965	-3.9	4.10276	1
Cthe_1863	N-acetyl-gamma-glutamyl-phosphate reductase	13.7847	0.929805	14.8254		-0.105	3.785	-3.89	1.49685	1
Cthe_2767	Methyltransferase type 12	369.646	25.0198	14.7741		4.645	8.53	-3.885	4.57235	1
Cthe_1895	transcriptional regulator%2C PadR family	3420.52	231.521	14.7741		7.855	11.74	-3.885	4.64336	1
Cthe_2766	hypothetical protein	256	17.4481	14.6721		4.125	8	-3.875	4.26497	1
Cthe_1890	cellulosome enzyme%2C dockerin type I	44.7867	3.19319	14.0257		1.675	5.485	-3.81	2.81119	1
Cthe_0628	hypothetical protein	69.7925	5.04551	13.8326		2.335	6.125	-3.79	3.49897	1
Cthe_3173	sodium/calcium exchanger membrane region	9.88335	0.716978	13.7847		-0.48	3.305	-3.785	4.30987	1
Cthe_0912	glycoside hydrolase%2C family 10	261.379	18.9615	13.7847		4.245	8.03	-3.785	4.71724	1
Cthe_1354	O-antigen polymerase	18.9615	1.38032	13.737		0.465	4.245	-3.78	1.88331	1
Cthe_2506	S-layer-like domain containing protein	1256.33	91.4556	13.737		6.515	10.295	-3.78	4.31773	1
Cthe_1104	prepilin-type cleavage/methylation	5976.15	436.549	13.6895		8.77	12.545	-3.775	4.2399	1
Cthe_1720	peptidase S14%2C ClpP	13.2232	0.965936	13.6895		-0.05	3.725	-3.775	3.84742	1
Cthe_1871	Tn7-like transposition protein D	39.3966	2.90795	13.5479		1.54	5.3	-3.76	2.81075	1
Cthe_1620	Protein of unknown function DUF132	7256.21	535.595	13.5479		9.065	12.825	-3.76	4.20396	1
Cthe_1098	hypothetical protein	318.467	23.9176	13.3152		4.58	8.315	-3.735	4.40256	1
Cthe_0422	CoA-binding protein	663.982	51.4465	12.9063		5.685	9.375	-3.69	4.66222	1
Cthe_0629	type II secretion system protein E	163.144	12.7728	12.7728		3.675	7.35	-3.675	3.85106	1
Cthe_1472	Carbohydrate binding family 11	334.3	26.2637	12.7286		4.715	8.385	-3.67	4.59453	1
Cthe_2768	metallophosphoesterase	213.783	16.9123	12.6407		4.08	7.74	-3.66	3.81117	1
Cthe_2219	flagellar protein FlaG protein	22.3159	1.80876	12.3377		0.855	4.48	-3.625	4.67049	1
Cthe_1417	hypothetical protein	8.11168	0.662044	12.2525		-0.595	3.02	-3.615	4.00411	1
Cthe_0168	hypothetical protein	14.0257	1.16473	12.042		0.22	3.81	-3.59	1.65413	1
Cthe_2514	hypothetical protein	56.493	4.78991	11.7942		2.26	5.82	-3.56	3.41456	1
Cthe_0957	protein translocase subunit yajC	639.145	54.9482	11.6318		5.78	9.32	-3.54	4.4754	1
Cthe_0826	hypothetical protein	51.6251	4.46915	11.5514		2.16	5.69	-3.53	3.20417	1
Cthe_2282	MCP methyltransferase%2C CheR-type	28.443	2.46229	11.5514		1.3	4.83	-3.53	2.52428	1
Cthe_2577	adenylate cyclase	51.4465	4.46915	11.5115		2.16	5.685	-3.525	3.24161	1
Cthe_1030	TPR repeat domain containing protein	46.8507	4.21344	11.1193		2.075	5.55	-3.475	3.08558	1
Cthe_0426	putative PAS/PAC sensor protein	347.291	31.669	10.9663		4.985	8.44	-3.455	4.39705	1
Cthe_2099	nucleoside recognition	12.2525	1.12896	10.8528		0.175	3.615	-3.44	4.17002	1
Cthe_0419	peptidase M16-like protein	97.3426	9.03172	10.7779		3.175	6.605	-3.43	3.95602	1
Cthe_0915	hypothetical protein	76.1093	7.08614	10.7406		2.825	6.25	-3.425	3.893	1
Cthe_1689	hypothetical protein	9.06307	0.846745	10.7034		-0.24	3.18	-3.42	4.05886	1
Cthe_2637	glycosyl transferase%2C group 1	7.38706	0.692555	10.6664		-0.53	2.885	-3.415	3.8261	1
Cthe_3094	glycosyl transferase%2C family 2	140.556	13.1775	10.6664		3.72	7.135	-3.415	4.25605	1
Cthe_0643	conserved hypothetical protein	7.11074	0.668964	10.6295		-0.58	2.83	-3.41	3.79351	1
Cthe_0431	hypothetical protein	342.509	32.2226	10.6295		5.01	8.42	-3.41	5.10483	1
Cthe_1149	hypothetical protein	19.1597	1.81504	10.5561		0.86	4.26	-3.4	1.99867	1
Cthe_1116	HMG-I and HMG-Y%2C DNA-binding	13.6422	1.30134	10.4831		0.38	3.77	-3.39	1.63301	1
Cthe_3080	cellulosome anchoring protein%2C cohesin region	1488.87	142.025	10.4831		7.15	10.54	-3.39	4.66238	1
Cthe_2002	hypothetical protein	11.5514	1.10957	10.4107		0.15	3.53	-3.38	1.48559	1
Cthe_3122	S-layer-like domain containing protein	206.5	19.9733	10.3388		4.32	7.69	-3.37	4.79463	1
Cthe_0301	protein of unknown function DUF1212	27.5695	2.67586	10.3031		1.42	4.785	-3.365	2.50655	1
Cthe_3067	membrane spanning protein	430.539	41.7875	10.3031		5.385	8.75	-3.365	4.64014	1
Cthe_1862	ABC transporter related protein	3281.18	319.573	10.2674		8.32	11.68	-3.36	3.84113	1
Cthe_2669	hypothetical protein	43.865	4.28709	10.2319		2.1	5.455	-3.355	3.19173	1
Cthe_2512	protein of unknown function DUF951	71.7546	7.11074	10.091		2.83	6.165	-3.335	3.89486	1
Cthe_3161	ribosomal small subunit pseudouridine synthase A	67.6492	6.75053	10.0213		2.755	6.08	-3.325	3.54594	1
Cthe_0985	peptidase M16-like protein	65.7993	6.6116	9.95209		2.725	6.04	-3.315	3.38954	1
Cthe_0863	L-glutamine synthetase	552.565	55.5225	9.95209		5.795	9.11	-3.315	3.80212	1
Cthe_0638	FHA domain containing protein	22.3159	2.25012	9.91766		1.17	4.48	-3.31	2.29801	1
Cthe_0425	conserved hypothetical protein	578.03	58.4852	9.88335		5.87	9.175	-3.305	4.33825	1
Cthe_0562	protein of unknown function DUF1312	92.7323	9.41525	9.84916		3.235	6.535	-3.3	4.05779	1
Cthe_1619	transcriptional regulator%2C AbrB family	5423.47	552.565	9.81508		9.11	12.405	-3.295	4.50879	1
Cthe_1182	protein of unknown function DUF58	37.2715	3.81055	9.78112		1.93	5.22	-3.29	2.86305	1
Cthe_2264	H%2B-transporting two-sector ATPase%2C E subunit	254.232	26.4464	9.61309		4.725	7.99	-3.265	4.43134	1
Cthe_1357	glycosyl transferase%2C group 1	87.4266	9.12611	9.57983		3.19	6.45	-3.26	4.08328	1
Cthe_0177	hypothetical protein	33.4747	3.5186	9.51366		1.815	5.065	-3.25	2.81383	1
Cthe_0276	D-isomer specific 2-hydroxyacid dehydrogenase%2C NAD-binding	120.676	12.6845	9.51366		3.665	6.915	-3.25	4.49287	1
Cthe_1778	copper amine oxidase-like protein	613.109	65.1187	9.41525		6.025	9.26	-3.235	5.00892	1
Cthe_0424	aminoglycoside phosphotransferase	704.277	75.5835	9.31787		6.24	9.46	-3.22	4.19814	1
Cthe_2570	hypothetical protein	13.7847	1.47939	9.31787		0.565	3.785	-3.22	1.71658	1
Cthe_1343	D-tyrosyl-tRNA%28Tyr%29 deacylase	88.3403	9.51366	9.28563		3.25	6.465	-3.215	3.68559	1
Cthe_1117	Tn7-like transposition protein A	12.8616	1.38511	9.28563		0.47	3.685	-3.215	1.66938	1
Cthe_0134	hypothetical protein	6.75053	0.737135	9.15779		-0.44	2.755	-3.195	3.61425	1
Cthe_1428	glycoside hydrolase%2C family 1	9.12611	1	9.12611		0	3.19	-3.19	4.86885	1
Cthe_2232	polysaccharide biosynthesis protein CapD	6.54322	0.716978	9.12611		-0.48	2.71	-3.19	3.58371	1
Cthe_1915	periplasmic sensor signal transduction histidine kinase	88.647	9.74728	9.09454		3.285	6.47	-3.185	3.92217	1
Cthe_2961	extracellular solute-binding protein%2C family 5	596.344	65.7993	9.06307		6.04	9.22	-3.18	4.7811	1
Cthe_0841	mutants block sporulation after engulfment	5.27803	0.582367	9.06307		-0.78	2.4	-3.18	3.3213	1
Cthe_0179	argininosuccinate synthase	78.7932	8.75435	9.00047		3.13	6.3	-3.17	3.63215	1
Cthe_0875	anthranilate synthase%2C component I	229.126	25.4572	9.00047		4.67	7.84	-3.17	3.95031	1
Cthe_0958	queuine tRNA-ribosyltransferase	229.126	25.4572	9.00047		4.67	7.84	-3.17	4.26666	1
Cthe_2424	copper amine oxidase-like protein	675.588	75.0614	9.00047		6.23	9.4	-3.17	4.97326	1
Cthe_1097	ATP-dependent Clp protease proteolytic subunit ClpP	14.1232	1.57462	8.96933		0.655	3.82	-3.165	1.79448	1
Cthe_3112	glycosidase%2C PH1107-related	173.045	19.4271	8.90737		4.28	7.435	-3.155	4.02682	1
Cthe_0493	CheD%2C stimulates methylation of MCP proteins	104.329	11.7533	8.87656		3.555	6.705	-3.15	3.85982	1
Cthe_3066	ABC transporter related protein	894.539	100.775	8.87656		6.655	9.805	-3.15	4.90546	1
Cthe_1437	conserved hypothetical protein	3468.27	396.177	8.75435		8.63	11.76	-3.13	3.5248	1
Cthe_1892		82.9977	9.51366	8.72406		3.25	6.375	-3.125	3.89139	1
Cthe_2064	spore germination B3 GerAC like	8.69388	1	8.69388		0	3.12	-3.12	4.83767	1
Cthe_1598	nitroreductase	26.1729	3.01049	8.69388		1.59	4.71	-3.12	2.50584	1
Cthe_0894	hypothetical protein	55.7152	6.49802	8.57419		2.7	5.8	-3.1	3.57512	1
Cthe_2265	H%2B-transporting two-sector ATPase%2C C %28AC39%29 subunit	132.055	15.455	8.54452		3.95	7.045	-3.095	4.3202	1
Cthe_0882	protein of unknown function DUF6%2C transmembrane	13.6422	1.60214	8.51496		0.68	3.77	-3.09	4.28455	1
Cthe_0392	inner-membrane translocator	522.758	61.3929	8.51496		5.94	9.03	-3.09	4.21714	1
Cthe_1872	Tn7-like transposition protein C	108.383	12.8616	8.42689		3.685	6.76	-3.075	3.58932	1
Cthe_3115	conserved hypothetical protein	88.0347	10.5195	8.36868		3.395	6.46	-3.065	3.89389	1
Cthe_1341	coproporphyrinogen III oxidase%2C anaerobic	38.4524	4.59479	8.36868		2.2	5.265	-3.065	2.93769	1
Cthe_0488	type IV pilus assembly PilZ	96.6702	11.6318	8.31087		3.54	6.595	-3.055	4.05178	1
Cthe_1696	hypothetical protein	474.413	57.4805	8.25347		5.845	8.89	-3.045	4.13123	1
Cthe_0652	4-oxalocrotonate tautomerase	23.4254	2.87787	8.13984		1.525	4.55	-3.025	2.50443	1
Cthe_0709	hypothetical protein	22.0087	2.70382	8.13984		1.435	4.46	-3.025	2.42167	1
Cthe_1695	Radical SAM	17.8147	2.19619	8.11168		1.135	4.155	-3.02	2.05291	1
Cthe_1356	glycosyltransferase	102.182	12.6845	8.05564		3.665	6.675	-3.01	4.38516	1
Cthe_2263	H%2B-transporting two-sector ATPase%2C C subunit	184.183	22.9433	8.02777		4.52	7.525	-3.005	4.13142	1
Cthe_0300	Allergen V5/Tpx-1 related	26.7228	3.32879	8.02777		1.735	4.74	-3.005	2.55281	1
Cthe_0495	RNA polymerase%2C sigma 28 subunit	96.0025	11.9588	8.02777		3.58	6.585	-3.005	3.98116	1
Cthe_0412	glycoside hydrolase%2C family 9	1618	202.251	8		7.66	10.66	-3	3.80832	1
Cthe_0391	ABC transporter related protein	1168.14	147.033	7.94474		7.2	10.19	-2.99	3.85115	1
Cthe_0430	hydrogenase%2C Fe-only	256.889	32.4467	7.91725		5.02	8.005	-2.985	4.55478	1
Cthe_2774	hypothetical protein	30.803	3.89062	7.91725		1.96	4.945	-2.985	2.8885	1
Cthe_3162	SAM dependent methyltransferase	57.4805	7.28536	7.88986		2.865	5.845	-2.98	3.51407	1
Cthe_3160	putative RNA methylase%2C NOL1/NOP2/sun family	61.1805	7.80825	7.83536		2.965	5.935	-2.97	3.66613	1
Cthe_3159	transcriptional regulator%2C GntR family	694.581	88.647	7.83536		6.47	9.44	-2.97	3.76879	1
Cthe_3036	methyl-accepting chemotaxis sensory transducer	44.9422	5.75573	7.80825		2.525	5.49	-2.965	3.05065	1
Cthe_2758	conserved hypothetical protein	42.9623	5.50217	7.80825		2.46	5.425	-2.965	3.14686	1
Cthe_1099	hypothetical protein	159.786	20.5348	7.78124		4.36	7.32	-2.96	4.47184	1
Cthe_3045	FHA domain containing protein	84.1563	10.8905	7.72749		3.445	6.395	-2.95	4.21025	1
Cthe_1553	hypothetical protein	229.126	29.8571	7.67411		4.9	7.84	-2.94	3.75459	1
Cthe_0853	type II secretion system protein E	24.847	3.23777	7.67411		1.695	4.635	-2.94	2.52343	1
Cthe_2276	AAA ATPase%2C central region	711.638	92.7323	7.67411		6.535	9.475	-2.94	4.06606	1
Cthe_1526	ABC transporter related protein	7.1602	0.939523	7.6211		-0.09	2.84	-2.93	3.58155	1
Cthe_0024	biotin biosynthesis protein BioC	6.38639	0.840896	7.59474		-0.25	2.675	-2.925	3.43497	1
Cthe_3211	protein of unknown function DUF324	29.5482	3.89062	7.59474		1.96	4.885	-2.925	2.69114	1
Cthe_1438	RNA polymerase%2C sigma-24 subunit%2C ECF subfamily	4787.31	630.346	7.59474		9.3	12.225	-2.925	3.95884	1
Cthe_0379	hypothetical protein	5.63728	0.744839	7.56846		-0.425	2.495	-2.92	3.27731	1
Cthe_2643	Nucleotidyl transferase	5.18736	0.685391	7.56846		-0.545	2.375	-2.92	3.18088	1
Cthe_1181	transglutaminase-like protein	14.9285	1.97247	7.56846		0.98	3.9	-2.92	1.98694	1
Cthe_0810	CheA signal transduction histidine kinases	5.04551	0.668964	7.54228		-0.58	2.335	-2.915	3.13118	1
Cthe_2744	Lytic transglycosylase%2C catalytic	38.4524	5.09824	7.54228		2.35	5.265	-2.915	3.02851	1
Cthe_0467	Flagellar biosynthesis/type III secretory pathway protein-like protein	61.1805	8.11168	7.54228		3.02	5.935	-2.915	3.80029	1
Cthe_0413	glycoside hydrolase%2C family 9	367.093	48.8403	7.51618		5.61	8.52	-2.91	4.81613	1
Cthe_0363	aminotransferase	492.848	65.7993	7.49018		6.04	8.945	-2.905	3.89653	1
Cthe_2640	UDP-N-acetylglucosamine 2-epimerase	4.5789	0.61132	7.49018		-0.71	2.195	-2.905	2.99708	1
Cthe_2280	ABC transporter related protein	90.8239	12.1257	7.49018		3.6	6.505	-2.905	4.26736	1
Cthe_1358	glycosyltransferase	65.5716	8.81524	7.43844		3.14	6.035	-2.895	3.80758	1
Cthe_1150	hypothetical protein	23.3443	3.16017	7.38706		1.66	4.545	-2.885	2.52841	1
Cthe_0490	CheA signal transduction histidine kinases	171.849	23.3443	7.3615		4.545	7.425	-2.88	4.06165	1
Cthe_2372	DNA polymerase III%2C beta subunit	194.685	26.5382	7.33603		4.73	7.605	-2.875	3.48046	1
Cthe_0178	argininosuccinate lyase	48.8403	6.7039	7.28536		2.745	5.61	-2.865	3.38918	1
Cthe_2518	ketol-acid reductoisomerase	1536.04	212.306	7.23504		7.73	10.585	-2.855	3.9707	1
Cthe_1905	glycosyl transferase%2C family 28	15.1895	2.11404	7.18506		1.08	3.925	-2.845	2.0305	1
Cthe_1175	hypothetical protein	43.7133	6.12623	7.13543		2.615	5.45	-2.835	3.44092	1
Cthe_2847	phage / plasmid primase%2C P4 family	2.36199	0.332171	7.11074		-1.59	1.24	-2.83	2.1416	1
Cthe_1501	ABC transporter%2C transmembrane region	80.1705	11.3924	7.03719		3.51	6.325	-2.815	3.32412	1
Cthe_2962	oligopeptide/dipeptide ABC transporter%2C ATPase subunit	166.572	23.6702	7.03719		4.565	7.38	-2.815	4.1679	1
Cthe_0929	Stage V sporulation protein S	25888.1	3678.75	7.03719		11.845	14.66	-2.815	3.21031	1
Cthe_0261	HAD-superfamily hydrolase%2C subfamily IA%2C variant 1	130.237	18.5713	7.01285		4.215	7.025	-2.81	3.92317	1
Cthe_1129	hypothetical protein	13.1319	1.87254	7.01285		0.905	3.715	-2.81	1.80494	1
Cthe_0423	iron-containing alcohol dehydrogenase	307.619	44.0173	6.98858		5.46	8.265	-2.805	3.98017	1
Cthe_3135	hypothetical protein	13.2691	1.89868	6.98858		0.925	3.73	-2.805	1.82018	1
Cthe_2808	transcriptional regulator%2C LacI family	210.839	30.3789	6.94031		4.925	7.72	-2.795	4.12092	1
Cthe_2373	RNA-binding S4	240.518	34.7755	6.9163		5.12	7.91	-2.79	4.59725	1
Cthe_1334	FHA domain containing protein	10.5195	1.52626	6.89237		0.61	3.395	-2.785	1.56672	1
Cthe_1409	periplasmic sensor signal transduction histidine kinase	22.4711	3.28297	6.84476		1.715	4.49	-2.775	2.5621	1
Cthe_2266	Vacuolar H%2B-transporting two-sector ATPase%2C F subunit	106.521	15.6707	6.79748		3.97	6.735	-2.765	4.09507	1
Cthe_0461	gid protein	74.028	10.8905	6.79748		3.445	6.21	-2.765	3.72642	1
Cthe_0660	glycoside hydrolase%2C family 81	4.15544	0.617709	6.72717		-0.695	2.055	-2.75	2.80426	1
Cthe_1337	type II secretion system protein	15.0846	2.25012	6.7039		1.17	3.915	-2.745	1.94158	1
Cthe_2494	hypothetical protein	15.5086	2.32947	6.65759		1.22	3.955	-2.735	2.10252	1
Cthe_1370	hypothetical protein	112.206	17.0299	6.58873		4.09	6.81	-2.72	3.73608	1
Cthe_1009	O-methyltransferase%2C family 3	58.892	8.9383	6.58873		3.16	5.88	-2.72	3.82965	1
Cthe_3123	von Willebrand factor%2C type A	48.8403	7.43844	6.56593		2.895	5.61	-2.715	3.38071	1
Cthe_1365	hypothetical protein	315.173	48.1679	6.54322		5.59	8.3	-2.71	4.47555	1
Cthe_2963	oligopeptide/dipeptide ABC transporter%2C ATPase subunit	156.498	23.9176	6.54322		4.58	7.29	-2.71	4.20464	1
Cthe_0615	phenylacetate-CoA ligase	309.758	47.3404	6.54322		5.565	8.275	-2.71	4.12898	1
Cthe_0627	hypothetical protein	143.509	22.0087	6.52058		4.46	7.165	-2.705	3.84677	1
Cthe_3065	conserved hypothetical protein	1795.29	277.242	6.47554		8.115	10.81	-2.695	3.68434	1
Cthe_1474	conserved hypothetical protein	17.8766	2.76063	6.47554		1.465	4.16	-2.695	2.24094	1
Cthe_0769	SSU ribosomal protein S16P	1221.98	190.019	6.43081		7.57	10.255	-2.685	3.59728	1
Cthe_0550	heat shock protein Hsp90	130.237	20.3224	6.40856		4.345	7.025	-2.68	4.52312	1
Cthe_1065	type IV pilus assembly PilZ	657.114	102.537	6.40856		6.68	9.36	-2.68	3.60814	1
Cthe_1552	MAEBL%2C putative	81.5719	12.7728	6.38639		3.675	6.35	-2.675	4.17676	1
Cthe_0255	hypothetical protein	21.259	3.34035	6.36429		1.74	4.41	-2.67	2.47658	1
Cthe_0537	two component transcriptional regulator%2C winged helix family	67.4151	10.5927	6.36429		3.405	6.075	-2.67	3.71124	1
Cthe_0428	NADH dehydrogenase %28ubiquinone%29%2C 24 kDa subunit	119.428	18.7654	6.36429		4.23	6.9	-2.67	4.05768	1
Cthe_3200	alanyl-tRNA synthetase	276.282	43.4113	6.36429		5.44	8.11	-2.67	4.27108	1
Cthe_0501	hypothetical protein	504.951	79.6167	6.34227		6.315	8.98	-2.665	4.82809	1
Cthe_0630	hypothetical protein	116.162	18.3792	6.32033		4.2	6.86	-2.66	4.53022	1
Cthe_1225	bacterial translation initiation factor 3 %28bIF-3%29	3420.52	541.193	6.32033		9.08	11.74	-2.66	4.19602	1
Cthe_0041	conserved hypothetical protein	30.4844	4.83998	6.29846		2.275	4.93	-2.655	2.85959	1
Cthe_2404	transcriptional regulator%2C GntR family	265.948	42.2243	6.29846		5.4	8.055	-2.655	3.80781	1
Cthe_0832	Exodeoxyribonuclease VII small subunit	73.0089	11.6722	6.25496		3.545	6.19	-2.645	3.28048	1
Cthe_1418	hypothetical protein	32.1111	5.1337	6.25496		2.36	5.005	-2.645	3.09878	1
Cthe_0830	acid phosphatase/vanadium-dependent haloperoxidase related	29.5482	4.74037	6.23332		2.245	4.885	-2.64	2.84846	1
Cthe_3158	aconitase	365.822	58.6883	6.23332		5.875	8.515	-2.64	4.57532	1
Cthe_1564	GCN5-related N-acetyltransferase	65.3448	10.5927	6.16884		3.405	6.03	-2.625	3.56574	1
Cthe_3179	Serine-type D-Ala-D-Ala carboxypeptidase	7.01285	1.13682	6.16884		0.185	2.81	-2.625	3.76691	1
Cthe_2003		7.43844	1.20581	6.16884		0.27	2.895	-2.625	3.79192	1
Cthe_2666	ATPase%2C P-type %28transporting%29%2C HAD superfamily%2C subfamily IC	87.7301	14.3204	6.12623		3.84	6.455	-2.615	3.64848	1
Cthe_0393	sugar ABC transporter %28sugar-binding protein%29	2112.89	346.089	6.10504		8.435	11.045	-2.61	3.46946	1
Cthe_2281	response regulator receiver modulated CheB methylesterase	51.6251	8.51496	6.06287		3.09	5.69	-2.6	3.50835	1
Cthe_1010	peptidase U32	59.5075	9.81508	6.06287		3.295	5.895	-2.6	3.30591	1
Cthe_0681	IMP dehydrogenase/GMP reductase	894.539	147.544	6.06287		7.205	9.805	-2.6	3.7628	1
Cthe_2400	peptidase U57%2C YabG	4.94167	0.817902	6.04189		-0.29	2.305	-2.595	2.97049	1
Cthe_2507	peptidase U57%2C YabG	5.31474	0.879649	6.04189		-0.185	2.41	-2.595	3.04105	1
Cthe_1876	Tn7-like transposition protein A	5.0806	0.840896	6.04189		-0.25	2.345	-2.595	2.97049	1
Cthe_1958	UV-damage endonuclease	26.2637	4.34694	6.04189		2.12	4.715	-2.595	2.845	1
Cthe_1502	transcriptional regulator%2C MarR family	621.668	102.893	6.04189		6.685	9.28	-2.595	4.4796	1
Cthe_1074	polysaccharide deacetylase	4.46915	0.744839	6.00016		-0.425	2.16	-2.585	2.81719	1
Cthe_1184	hypothetical protein	57.68	9.61309	6.00016		3.265	5.85	-2.585	3.61996	1
Cthe_1331	aspartyl-tRNA synthetase	504.951	84.4485	5.9794		6.4	8.98	-2.58	4.36937	1
Cthe_2340	UDP-glucose/GDP-mannose dehydrogenase	31.779	5.31474	5.9794		2.41	4.99	-2.58	2.93113	1
Cthe_2701	N-acetylmannosaminyltransferase	33.7076	5.63728	5.9794		2.495	5.075	-2.58	2.89062	1
Cthe_0123	Stage V sporulation AD	4.19887	0.702222	5.9794		-0.51	2.07	-2.58	2.7349	1
Cthe_0316	PA14	37.014	6.19026	5.9794		2.63	5.21	-2.58	3.07104	1
Cthe_3148	ABC transporter related protein	74.2851	12.4235	5.9794		3.635	6.215	-2.58	4.18721	1
Cthe_3114	glycosyl transferase%2C group 1	218.275	36.5044	5.9794		5.19	7.77	-2.58	4.05045	1
Cthe_1106	twitching motility protein	442.643	74.028	5.9794		6.21	8.79	-2.58	4.1666	1
Cthe_2809	glycoside hydrolase%2C family 16	254.232	42.6656	5.95871		5.415	7.99	-2.575	4.5821	1
Cthe_1339	type II secretion system protein E	3.42238	0.578344	5.91755		-0.79	1.775	-2.565	2.46768	1
Cthe_1471	glycoside hydrolase%2C family 5	330.842	56.1028	5.89708		5.81	8.37	-2.56	3.95339	1
Cthe_1100	prepilin-type cleavage/methylation	202.251	34.4158	5.87667		5.105	7.66	-2.555	3.94644	1
Cthe_3077	cellulosome anchoring protein%2C cohesin region	2134.97	363.296	5.87667		8.505	11.06	-2.555	3.76696	1
Cthe_0378	hypothetical protein	12.5533	2.14355	5.85634		1.1	3.65	-2.55	1.84452	1
Cthe_2054	protein of unknown function DUF324	22.2387	3.79737	5.85634		1.925	4.475	-2.55	2.50828	1
Cthe_0768	nucleic acid binding protein%2C containing KH domain	3983.99	682.649	5.83608		9.415	11.96	-2.545	4.23252	1
Cthe_2302	hypothetical protein	13.6895	2.35381	5.81589		1.235	3.775	-2.54	1.87587	1
Cthe_0616	ACT domain protein	257.781	44.6318	5.77572		5.48	8.01	-2.53	3.86936	1
Cthe_3184	cation transporter	25.0198	4.34694	5.75573		2.12	4.645	-2.525	2.74396	1
Cthe_0535	hypothetical protein	1590.21	279.17	5.6962		8.125	10.635	-2.51	3.67015	1
Cthe_0314	glycosyltransferase 28-like protein	23.3443	4.12673	5.65685		2.045	4.545	-2.5	2.5296	1
Cthe_3078	cellulosome anchoring protein%2C cohesin region	333.144	59.0965	5.63728		5.885	8.38	-2.495	4.33298	1
Cthe_0534	bacteriocin-processing peptidase. Cysteine peptidase. MEROPS family C39	40.3641	7.1602	5.63728		2.84	5.335	-2.495	3.17829	1
Cthe_2124		17.089	3.03143	5.63728		1.6	4.095	-2.495	2.30387	1
Cthe_2474	phage terminase%2C large subunit%2C PBSX family	108.76	19.3599	5.61778		4.275	6.765	-2.49	4.23715	1
Cthe_0026		29.9607	5.35171	5.59834		2.42	4.905	-2.485	2.89604	1
Cthe_1804	cell wall hydrolase/autolysin	54.9482	9.88335	5.55967		3.305	5.78	-2.475	3.45669	1
Cthe_0049	transcriptional regulator%2C XRE family	23.2636	4.19887	5.54044		2.07	4.54	-2.47	2.58554	1
Cthe_0287	GAF sensor hybrid histidine kinase	22.0851	4	5.52127		2	4.465	-2.465	2.5925	1
Cthe_0697	type IV pilus assembly PilZ	242.191	43.865	5.52127		5.455	7.92	-2.465	4.42868	1
Cthe_1353	polysaccharide biosynthesis protein	31.669	5.79577	5.46416		2.535	4.985	-2.45	2.92497	1
Cthe_2034	serine/threonine protein kinase	45.4119	8.31087	5.46416		3.055	5.505	-2.45	3.06601	1
Cthe_0239	cellulosome enzyme%2C dockerin type I	50.3877	9.28563	5.42642		3.215	5.655	-2.44	3.7642	1
Cthe_0395	RbsD or FucU transport	8779.97	1623.62	5.40764		10.665	13.1	-2.435	3.63542	1
Cthe_0050	hypothetical protein	8.02777	1.48968	5.38893		0.575	3.005	-2.43	3.89578	1
Cthe_1954	hypothetical protein	21.6306	4.01389	5.38893		2.005	4.435	-2.43	2.44893	1
Cthe_2765	hypothetical protein	474.413	89.2636	5.31474		6.48	8.89	-2.41	4.43581	1
Cthe_0959	S-adenosylmethionine--tRNA-ribosyltransferase-isomerase	355.819	66.9494	5.31474		6.065	8.475	-2.41	3.36822	1
Cthe_0394	iron-containing alcohol dehydrogenase	2460.95	464.65	5.29636		8.86	11.265	-2.405	3.43641	1
Cthe_2967	major facilitator superfamily MFS1	54.1917	10.2674	5.27803		3.36	5.76	-2.4	3.44311	1
Cthe_1747	T/G mismatch-specific endonuclease	45.0983	8.54452	5.27803		3.095	5.495	-2.4	3.33358	1
Cthe_2092	dimethyladenosine transferase	43.865	8.33973	5.25977		3.06	5.455	-2.395	3.44901	1
Cthe_2872	glycoside hydrolase%2C family 5	1038.29	197.403	5.25977		7.625	10.02	-2.395	4.05221	1
Cthe_0606	DNA internalization-related competence protein ComEC/Rec2	40.0853	7.6211	5.25977		2.93	5.325	-2.395	3.30791	1
Cthe_3089	UspA	556.408	105.786	5.25977		6.725	9.12	-2.395	4.0133	1
Cthe_0234	AMP-dependent synthetase and ligase	242.191	46.0459	5.25977		5.525	7.92	-2.395	3.96852	1
Cthe_2623	Exopolysaccharide biosynthesis protein	35.5062	6.77396	5.24157		2.76	5.15	-2.39	3.11326	1
Cthe_0518	type III restriction enzyme%2C res subunit	44.9422	8.60396	5.22344		3.105	5.49	-2.385	3.37914	1
Cthe_2380	TPR repeat domain containing protein	90.8239	17.3878	5.22344		4.12	6.505	-2.385	3.87742	1
Cthe_1891	hypothetical protein	103.968	19.9042	5.22344		4.315	6.7	-2.385	3.50966	1
Cthe_1342	beta-lactamase-like protein	79.8932	15.3482	5.20537		3.94	6.32	-2.38	3.78385	1
Cthe_1344	%28p%29ppGpp synthetase I%2C SpoT/RelA	198.088	38.1867	5.18736		5.255	7.63	-2.375	4.37647	1
Cthe_1019	binding-protein-dependent transport systems inner membrane component	1341.84	258.676	5.18736		8.015	10.39	-2.375	4.14067	1
Cthe_2589	hypothetical protein	40.5042	7.86256	5.15153		2.975	5.34	-2.365	3.42036	1
Cthe_1410	cation diffusion facilitator family transporter	76.9047	14.9804	5.1337		3.905	6.265	-2.36	3.62747	1
Cthe_2363	methyltransferase GidB	45.2548	8.81524	5.1337		3.14	5.5	-2.36	3.21173	1
Cthe_2342	hypothetical protein	23.9176	4.65893	5.1337		2.22	4.58	-2.36	2.71905	1
Cthe_2317	response regulator receiver protein	7.88986	1.53688	5.1337		0.62	2.98	-2.36	3.9256	1
Cthe_3048	DNA repair protein RadC	21.4812	4.19887	5.11594		2.07	4.425	-2.355	2.66498	1
Cthe_0184	type IV pilus assembly protein PilM	3338.54	652.575	5.11594		9.35	11.705	-2.355	4.00243	1
Cthe_1497	hypothetical protein	10.3388	2.02792	5.09824		1.02	3.37	-2.35	1.71694	1
Cthe_3113	Nucleotidyl transferase	181.019	35.5062	5.09824		5.15	7.5	-2.35	4.35624	1
Cthe_0714	hydroxymethylbutenyl pyrophosphate reductase	972.126	191.341	5.0806		7.58	9.925	-2.345	4.68171	1
Cthe_1210	hypothetical protein	11.432	2.25012	5.0806		1.17	3.515	-2.345	1.77388	1
Cthe_0551	AMP-dependent synthetase and ligase	364.557	71.7546	5.0806		6.165	8.51	-2.345	3.58996	1
Cthe_0767	16S rRNA processing protein RimM	165.995	32.7858	5.06303		5.035	7.375	-2.34	4.25378	1
Cthe_2366	single-stranded nucleic acid binding R3H	1144.1	225.972	5.06303		7.82	10.16	-2.34	3.49188	1
Cthe_2151	hypothetical protein	51.9842	10.3747	5.01066		3.375	5.7	-2.325	3.32693	1
Cthe_1224	LSU ribosomal protein L35P	4656.4	929.3	5.01066		9.86	12.185	-2.325	3.29457	1
Cthe_3057	transposase	12.2525	2.45377	4.99332		1.295	3.615	-2.32	1.85138	1
Cthe_0631	hypothetical protein	104.691	20.9663	4.99332		4.39	6.71	-2.32	3.47166	1
Cthe_2405	Heavy metal transport/detoxification protein	139.102	27.8576	4.99332		4.8	7.12	-2.32	4.0132	1
Cthe_2269	V-type ATPase%2C D subunit	145.009	29.0406	4.99332		4.86	7.18	-2.32	4.05	1
Cthe_0956	hypothetical protein	97.6806	19.6302	4.97605		4.295	6.61	-2.315	3.84627	1
Cthe_0183	protein of unknown function DUF208	32.3344	6.49802	4.97605		2.7	5.015	-2.315	3.02776	1
Cthe_2807	glycoside hydrolase%2C family 5	248.138	50.0397	4.95883		5.645	7.955	-2.31	3.7529	1
Cthe_0782	putative methyl-accepting chemotaxis sensory transducer	12.6407	2.54912	4.95883		1.35	3.66	-2.31	1.89969	1
Cthe_3147	ABC transporter related protein	117.784	23.7524	4.95883		4.57	6.88	-2.31	4.41537	1
Cthe_1680	DNA polymerase%2C beta-like region	24.761	5.01066	4.94167		2.325	4.63	-2.305	2.87165	1
Cthe_1909	copper amine oxidase-like protein	83.8652	16.971	4.94167		4.085	6.39	-2.305	4.20971	1
Cthe_2277	hypothetical protein	54.5686	11.0809	4.92458		3.47	5.77	-2.3	2.90522	1
Cthe_0825	glycoside hydrolase%2C family 9	62.9005	12.8171	4.90754		3.68	5.975	-2.295	3.67645	1
Cthe_1938	D-alanine--D-alanine ligase	188.706	38.5859	4.89056		5.27	7.56	-2.29	3.57925	1
Cthe_3095	glycosyl transferase%2C family 39	101.829	20.8215	4.89056		4.38	6.67	-2.29	3.40594	1
Cthe_1208	GCN5-related N-acetyltransferase	57.68	11.7942	4.89056		3.56	5.85	-2.29	3.21342	1
Cthe_1070	metal dependent phosphohydrolase	112.595	23.1029	4.87364		4.53	6.815	-2.285	4.03701	1
Cthe_0626	hypothetical protein	197.403	40.5042	4.87364		5.34	7.625	-2.285	4.38225	1
Cthe_3185	tRNA-guanine transglycosylases%2C various specificities	26.6304	5.46416	4.87364		2.45	4.735	-2.285	2.98438	1
Cthe_1346	single-stranded-DNA-specific exonuclease RecJ	231.521	47.5048	4.87364		5.57	7.855	-2.285	3.76705	1
Cthe_1916	two component transcriptional regulator%2C winged helix family	91.4556	18.7654	4.87364		4.23	6.515	-2.285	3.93083	1
Cthe_2522	membrane associated protein	192.672	39.6706	4.85678		5.31	7.59	-2.28	3.62423	1
Cthe_1349	Undecaprenyl-phosphate galactose phosphotransferase	39.2603	8.11168	4.83998		3.02	5.295	-2.275	3.47104	1
Cthe_0742	hypothetical protein	67.1819	13.9288	4.82323		3.8	6.07	-2.27	3.56701	1
Cthe_1730	conserved hypothetical protein	15.4015	3.20428	4.80654		1.68	3.945	-2.265	2.07397	1
Cthe_1060	AIR synthase related protein-like protein	411.572	85.9246	4.78991		6.425	8.685	-2.26	3.43208	1
Cthe_1681		55.9087	11.6722	4.78991		3.545	5.805	-2.26	3.57202	1
Cthe_2871	TipAS antibiotic-recognition	120.676	25.1939	4.78991		4.655	6.915	-2.26	3.95663	1
Cthe_2737	Excinuclease ABC subunit C	677.934	142.025	4.77334		7.15	9.405	-2.255	3.42951	1
Cthe_1959	Methyltransferase type 11	18.0009	3.78423	4.75683		1.92	4.17	-2.25	2.44587	1
Cthe_0079	conserved hypothetical protein	98.7015	20.8215	4.74037		4.38	6.625	-2.245	4.38951	1
Cthe_3218	CRISPR-associated protein Cas1	16.5069	3.4822	4.74037		1.8	4.045	-2.245	2.2524	1
Cthe_0525	hypothetical protein	20.5348	4.36203	4.70763		2.125	4.36	-2.235	2.55853	1
Cthe_0491	CheW protein	137.663	29.3441	4.69134		4.875	7.105	-2.23	3.95554	1
Cthe_2519	2-isopropylmalate synthase	335.461	71.5064	4.69134		6.16	8.39	-2.23	4.01857	1
Cthe_2815	lysyl-tRNA synthetase	657.114	140.07	4.69134		7.13	9.36	-2.23	3.62305	1
Cthe_2493	phage-like element PBSX protein	5.46416	1.16878	4.67511		0.225	2.45	-2.225	2.71743	1
Cthe_2997	hypothetical protein	21.0391	4.50023	4.67511		2.17	4.395	-2.225	2.44996	1
Cthe_0829	hypothetical protein	49.694	10.6295	4.67511		3.41	5.635	-2.225	2.59683	1
Cthe_0097	peptidase M23B	26.3549	5.63728	4.67511		2.495	4.72	-2.225	2.71303	1
Cthe_2779	hypothetical protein	25.6342	5.50217	4.65893		2.46	4.68	-2.22	2.85655	1
Cthe_1885	phage integrase-like SAM-like	5.79577	1.24401	4.65893		0.315	2.535	-2.22	3.63216	1
Cthe_0603	GCN5-related N-acetyltransferase	826.001	177.294	4.65893		7.47	9.69	-2.22	3.08745	1
Cthe_1459	hypothetical protein	8.81524	1.89868	4.64282		0.925	3.14	-2.215	3.87507	1
Cthe_2895	glycoside hydrolase%2C family 18	95.0095	20.4638	4.64282		4.355	6.57	-2.215	4.27858	1
Cthe_0680	Lysine exporter protein %28LYSE/YGGA%29	40.3641	8.72406	4.62675		3.125	5.335	-2.21	3.16485	1
Cthe_1709	Phage-related protein-like protein	9.15779	1.97931	4.62675		0.985	3.195	-2.21	1.61045	1
Cthe_2440	conserved hypothetical protein	186.755	40.3641	4.62675		5.335	7.545	-2.21	3.66065	1
Cthe_1153	diguanylate cyclase	40.2244	8.72406	4.61075		3.125	5.33	-2.205	3.00967	1
Cthe_2383	hypothetical protein	2876.3	625.992	4.59479		9.29	11.49	-2.2	3.1651	1
Cthe_2788	conserved hypothetical protein	4.94167	1.07549	4.59479		0.105	2.305	-2.2	2.36528	1
Cthe_0806	PAS/PAC sensor hybrid histidine kinase	8.4855	1.84676	4.59479		0.885	3.085	-2.2	1.47725	1
Cthe_0500	hypothetical protein	326.288	71.0124	4.59479		6.15	8.35	-2.2	4.26368	1
Cthe_2964	binding-protein-dependent transport systems inner membrane component	251.602	54.7581	4.59479		5.775	7.975	-2.2	3.86859	1
Cthe_1500	ABC transporter related protein	23.9176	5.22344	4.5789		2.385	4.58	-2.195	2.85084	1
Cthe_0548	ABC transporter related protein	151.692	33.1285	4.5789		5.05	7.245	-2.195	4.21728	1
Cthe_1018	binding-protein-dependent transport systems inner membrane component	2280.29	497.999	4.5789		8.96	11.155	-2.195	3.76477	1
Cthe_2903	LSU ribosomal protein L3P	1584.71	347.291	4.56305		8.44	10.63	-2.19	3.41641	1
Cthe_2680	peptidase S41	12.2525	2.68515	4.56305		1.425	3.615	-2.19	1.88346	1
Cthe_2160	hypothetical protein	95.0095	20.8215	4.56305		4.38	6.57	-2.19	3.21826	1
Cthe_0482	flagellar biosynthetic protein FliQ	253.352	55.7152	4.54727		5.8	7.985	-2.185	3.49139	1
Cthe_2998	ABC transporter related protein	118.193	25.9921	4.54727		4.7	6.885	-2.185	3.43428	1
Cthe_0492	CheC%2C inhibitor of MCP methylation	78.249	17.2677	4.53154		4.11	6.29	-2.18	3.39948	1
Cthe_0468	flagellar protein export ATPase FliI	16.6795	3.69353	4.51586		1.885	4.06	-2.175	2.2872	1
Cthe_2684	hypothetical protein	7434.4	1646.29	4.51586		10.685	12.86	-2.175	3.86176	1
Cthe_2902	SSU ribosomal protein S10P	2142.38	476.06	4.50023		8.895	11.065	-2.17	3.09207	1
Cthe_0987	riboflavin kinase / FMN adenylyltransferase	177.294	39.5334	4.48466		5.305	7.47	-2.165	3.58661	1
Cthe_1132	hypothetical protein	43.865	9.78112	4.48466		3.29	5.455	-2.165	3.27939	1
Cthe_3079	cellulosome anchoring protein%2C cohesin region	1514.89	337.794	4.48466		8.4	10.565	-2.165	3.29562	1
Cthe_1127	phage integrase	13.3614	2.9897	4.46915		1.58	3.74	-2.16	1.99603	1
Cthe_0785	hypothetical protein	2385.37	533.742	4.46915		9.06	11.22	-2.16	3.50764	1
Cthe_1900		4.02782	0.90125	4.46915		-0.15	2.01	-2.16	2.42001	1
Cthe_2462	BRO-like protein	34.0598	7.6211	4.46915		2.93	5.09	-2.16	3.08232	1
Cthe_2089	glycoside hydrolase%2C family 48	3848.29	864.067	4.45369		9.755	11.91	-2.155	3.40848	1
Cthe_1415	ABC transporter related protein	17.8766	4.02782	4.43828		2.01	4.16	-2.15	2.27033	1
Cthe_1928	conserved hypothetical protein precursor	18.6357	4.19887	4.43828		2.07	4.22	-2.15	2.42374	1
Cthe_2901	putative anti-sigma regulatory factor%2C serine/threonine protein kinase	3492.39	786.88	4.43828		9.62	11.77	-2.15	3.64181	1
Cthe_0043	glycoside hydrolase%2C family 9	122.361	27.5695	4.43828		4.785	6.935	-2.15	3.64641	1
Cthe_2698	putative transcriptional regulator%2C CopG family	754.826	170.662	4.42292		7.415	9.56	-2.145	3.30122	1
Cthe_0923	conserved hypothetical protein	11.353	2.57576	4.40762		1.365	3.505	-2.14	1.80673	1
Cthe_0613	thiamine pyrophosphate enzyme-like TPP-binding	221.322	50.2134	4.40762		5.65	7.79	-2.14	3.46537	1
Cthe_0986	peptidase M16-like protein	118.603	27.0021	4.39237		4.755	6.89	-2.135	3.62518	1
Cthe_0988	tRNA pseudouridine synthase B	136.712	31.233	4.37717		4.965	7.095	-2.13	3.8913	1
Cthe_2545	signal transduction histidine kinase regulating citrate/malate metabolism	2.88786	0.659754	4.37717		-0.6	1.53	-2.13	2.00796	1
Cthe_1368	S-layer-like domain containing protein	1514.89	346.089	4.37717		8.435	10.565	-2.13	4.0739	1
Cthe_0523	Resolvase-like protein	25.9022	5.93809	4.36203		2.57	4.695	-2.125	2.987	1
Cthe_0429	NADH dehydrogenase %28quinone%29	192.672	44.1702	4.36203		5.465	7.59	-2.125	3.71946	1
Cthe_0460	DNA topoisomerase I	137.187	31.5594	4.34694		4.98	7.1	-2.12	3.69973	1
Cthe_3194	hypothetical protein	8.42689	1.94531	4.3319		0.96	3.075	-2.115	1.4829	1
Cthe_2738	metallophosphoesterase	298.172	68.8316	4.3319		6.105	8.22	-2.115	3.79057	1
Cthe_0321	TPR repeat domain containing protein	48.0012	11.0809	4.3319		3.47	5.585	-2.115	3.63983	1
Cthe_3044	protein of unknown function DUF975	243.875	56.2975	4.3319		5.815	7.93	-2.115	3.76747	1
Cthe_1833	copper amine oxidase-like protein	133.436	30.91	4.31691		4.95	7.06	-2.11	3.54862	1
Cthe_0481	flagellar biosynthetic protein FliP	109.896	25.5455	4.30198		4.675	6.78	-2.105	3.50687	1
Cthe_3046	cell cycle protein	16.5069	3.83706	4.30198		1.94	4.045	-2.105	2.38672	1
Cthe_1623	phage major tail protein%2C phi13 family	20.2521	4.70763	4.30198		2.235	4.34	-2.105	2.54842	1
Cthe_1588	extracellular solute-binding protein%2C family 1	191.341	44.6318	4.28709		5.48	7.58	-2.1	3.91517	1
Cthe_2261	hypothetical protein	942.272	219.793	4.28709		7.78	9.88	-2.1	3.35801	1
Cthe_2147	glycoside hydrolase%2C family 5	63.1189	14.7741	4.27226		3.885	5.98	-2.095	3.23912	1
Cthe_0322	glycoside hydrolase%2C family 3-like protein	27.1899	6.38639	4.25748		2.675	4.765	-2.09	3.04555	1
Cthe_1937	glutamate racemase	131.143	30.91	4.24275		4.95	7.035	-2.085	3.3328	1
Cthe_0851	conserved hypothetical protein	182.278	42.9623	4.24275		5.425	7.51	-2.085	3.94296	1
Cthe_0614	pyruvate ferredoxin/flavodoxin oxidoreductase	258.676	60.9688	4.24275		5.93	8.015	-2.085	3.71062	1
Cthe_1906	glycosyl transferase%2C family 28	17.1484	4.04181	4.24275		2.015	4.1	-2.085	2.3199	1
Cthe_2792	Phenylacetate--CoA ligase	2.2974	0.543367	4.22807		-0.88	1.2	-2.08	1.70582	1
Cthe_1222	RNA methyltransferase%2C TrmH family%2C group 3	90.5097	21.4068	4.22807		4.42	6.5	-2.08	4.30105	1
Cthe_2008	conserved hypothetical protein%2C CF-22 family	16.9123	4.01389	4.21344		2.005	4.08	-2.075	2.19615	1
Cthe_0839	stage III sporulation protein AG	8.78474	2.08493	4.21344		1.06	3.135	-2.075	1.58939	1
Cthe_0326	hypothetical protein	922.88	219.032	4.21344		7.775	9.85	-2.075	3.35584	1
Cthe_0315	DNA-directed RNA polymerase sigma factor	27.8576	6.63456	4.19887		2.73	4.8	-2.07	2.96821	1
Cthe_2429	protein of unknown function UPF0118	50.3877	12.042	4.18434		3.59	5.655	-2.065	3.57865	1
Cthe_1140	hypothetical protein	22.0851	5.27803	4.18434		2.4	4.465	-2.065	2.60697	1
Cthe_1163	phosphoglucosamine mutase	59.7141	14.3204	4.16986		3.84	5.9	-2.06	3.88825	1
Cthe_3131	von Willebrand factor%2C type A	40.2244	9.64646	4.16986		3.27	5.33	-2.06	3.19847	1
Cthe_1011	Peptidoglycan glycosyltransferase	9.95209	2.38667	4.16986		1.255	3.315	-2.06	1.67066	1
Cthe_2374	DNA replication and repair protein RecF	61.606	14.8254	4.15544		3.89	5.945	-2.055	3.90778	1
Cthe_1366	dTDP-4-dehydrorhamnose 3%2C5-epimerase	418.766	101.125	4.14106		6.66	8.71	-2.05	3.62931	1
Cthe_0633	hypothetical protein	140.556	33.942	4.14106		5.085	7.135	-2.05	3.4879	1
Cthe_1319	protein of unknown function DUF558	135.298	32.7858	4.12673		5.035	7.08	-2.045	4.36451	1
Cthe_2410	protein of unknown function DUF342	49.8665	12.0838	4.12673		3.595	5.64	-2.045	3.4383	1
Cthe_1524	hypothetical protein	13.6422	3.31728	4.11246		1.73	3.77	-2.04	2.03111	1
Cthe_0003	ankyrin repeat protein	68.8316	16.7955	4.09823		4.07	6.105	-2.035	3.07604	1
Cthe_0452	cellulosome anchoring protein%2C cohesin region	140.07	34.1781	4.09823		5.095	7.13	-2.035	3.42896	1
Cthe_1908	copper amine oxidase-like protein	34.2968	8.36868	4.09823		3.065	5.1	-2.035	2.88653	1
Cthe_0916	hypothetical protein	188.054	46.2057	4.06992		5.53	7.555	-2.025	4.44224	1
Cthe_1360	polysaccharide biosynthesis protein CpsF	206.5	50.9143	4.05584		5.67	7.69	-2.02	3.74314	1
Cthe_1183	ATPase associated with various cellular activities%2C AAA3	68.8316	16.971	4.05584		4.085	6.105	-2.02	3.88251	1
Cthe_2703	protein of unknown function DUF161	1168.14	288.015	4.05584		8.17	10.19	-2.02	3.48784	1
Cthe_0375	GMP synthase %28glutamine-hydrolyzing%29	519.147	128	4.05584		7	9.02	-2.02	3.48508	1
Cthe_2513	peptidase S1 and S6%2C chymotrypsin/Hap	66.257	16.3929	4.04181		4.035	6.05	-2.015	3.48926	1
Cthe_0702	conserved hypothetical protein	71.0124	17.5695	4.04181		4.135	6.15	-2.015	3.10088	1
Cthe_1332	histidyl-tRNA synthetase	328.557	81.2897	4.04181		6.345	8.36	-2.015	3.37149	1
Cthe_0549	ABC-3	87.7301	21.7057	4.04181		4.44	6.455	-2.015	3.135	1
Cthe_3034	hypothetical protein	151.692	37.661	4.02782		5.235	7.245	-2.01	3.67303	1
Cthe_0147	protein of unknown function DUF523	281.112	69.7925	4.02782		6.125	8.135	-2.01	4.29194	1
Cthe_1659	TrkA-N	114.961	28.5417	4.02782		4.835	6.845	-2.01	4.25724	1
Cthe_1411	tryptophan synthase%2C alpha chain	142.025	35.3834	4.01389		5.145	7.15	-2.005	4.0576	1
Cthe_0473	flagellar operon protein	73.7719	18.3792	4.01389		4.2	6.205	-2.005	4.16075	1
Cthe_0580	aminotransferase	115.761	28.84	4.01389		4.85	6.855	-2.005	4.03248	1
Cthe_2660	hypothetical protein	10.6295	2.64818	4.01389		1.405	3.41	-2.005	1.71933	1
Cthe_1951	hypothetical protein	11.7533	2.92817	4.01389		1.55	3.555	-2.005	1.77242	1
Cthe_2561	CDP-glucose 4%2C6-dehydratase	14.5203	3.63008	4		1.86	3.86	-2	2.11626	1
Cthe_0766	tRNA %28Guanine37-N1%29 methyltransferase	552.565	138.621	3.98616		7.115	9.11	-1.995	3.78752	1
Cthe_1470	RNA polymerase%2C sigma-24 subunit%2C ECF subfamily	287.019	72.0037	3.98616		6.17	8.165	-1.995	3.61399	1
Cthe_2216	hypothetical protein	1209.34	304.437	3.97237		8.25	10.24	-1.99	3.13671	1
Cthe_0480	hypothetical protein	268.727	67.6492	3.97237		6.08	8.07	-1.99	4.28237	1
Cthe_0320	hypothetical protein	45.8866	11.5514	3.97237		3.53	5.52	-1.99	2.64793	1
Cthe_1101	hypothetical protein	520.95	131.599	3.95863		7.04	9.025	-1.985	3.31398	1
Cthe_1105	type II secretion system protein	828.869	209.383	3.95863		7.71	9.695	-1.985	3.70188	1
Cthe_2146	copper amine oxidase-like protein	16.1672	4.08405	3.95863		2.03	4.015	-1.985	2.37889	1
Cthe_0056	Ig-like%2C group 2	19.9733	5.04551	3.95863		2.335	4.32	-1.985	2.39843	1
Cthe_1318	response regulator receiver protein	175.46	44.4774	3.94493		5.475	7.455	-1.98	3.72122	1
Cthe_1051	integral membrane protein MviN	32	8.11168	3.94493		3.02	5	-1.98	2.79803	1
Cthe_1446	peptidase S1 and S6%2C chymotrypsin/Hap	85.6274	21.7057	3.94493		4.44	6.42	-1.98	3.68002	1
Cthe_2635	pyridoxamine 5'-phosphate oxidase-related%2C FMN-binding	58.4852	14.8254	3.94493		3.89	5.87	-1.98	3.83282	1
Cthe_0872	indole-3-glycerol phosphate synthase	57.68	14.6213	3.94493		3.87	5.85	-1.98	3.41961	1
Cthe_3087	response regulator receiver protein	578.03	147.033	3.93128		7.2	9.175	-1.975	3.51047	1
Cthe_0153	Holliday junction resolvase YqgF	165.421	42.0782	3.93128		5.395	7.37	-1.975	3.57646	1
Cthe_1897	conserved hypothetical protein	16.7955	4.27226	3.93128		2.095	4.07	-1.975	2.18831	1
Cthe_0974	UDP-N-acetylglucosamine--N-acetylmuramyl-%28pentapeptide%29 pyrophosphoryl-undecaprenol N-acetylglucosamine transferase	42.8137	10.9283	3.91768		3.45	5.42	-1.97	3.34776	1
Cthe_1867	carbamoyl-phosphate synthase small subunit	15.4015	3.93128	3.91768		1.975	3.945	-1.97	2.19188	1
Cthe_1073	protein of unknown function DUF1429	17.2677	4.42292	3.90413		2.145	4.11	-1.965	2.33423	1
Cthe_2324	Resolvase-like protein	19.1597	4.90754	3.90413		2.295	4.26	-1.965	2.47268	1
Cthe_0874	anthranilate synthase%2C component II	50.7382	12.996	3.90413		3.7	5.665	-1.965	3.06455	1
Cthe_0489	response regulator receiver modulated CheB methylesterase	118.193	30.2738	3.90413		4.92	6.885	-1.965	3.77515	1
Cthe_0808	MCP methyltransferase%2C CheR-type	9.41525	2.41162	3.90413		1.27	3.235	-1.965	1.61772	1
Cthe_0250	protein of unknown function UPF0027	60.9688	15.6165	3.90413		3.965	5.93	-1.965	3.42957	1
Cthe_1013	protein of unknown function UPF0118	20.2521	5.18736	3.90413		2.375	4.34	-1.965	2.41975	1
Cthe_2990	peptide methionine sulfoxide reductase	116.566	29.9607	3.89062		4.905	6.865	-1.96	3.51729	1
Cthe_1573	nitrogenase iron protein subunit NifH	32.3344	8.31087	3.89062		3.055	5.015	-1.96	3.02827	1
Cthe_2521	DNA-directed RNA polymerase sigma factor	137.187	35.3834	3.87716		5.145	7.1	-1.955	3.70447	1
Cthe_0678	thymidine phosphorylase	14.3701	3.70635	3.87716		1.89	3.845	-1.955	2.11213	1
Cthe_0404	type 3a%2C cellulose-binding	118.193	30.4844	3.87716		4.93	6.885	-1.955	3.57221	1
Cthe_1223	LSU ribosomal protein L20P	4592.3	1184.45	3.87716		10.21	12.165	-1.955	3.03881	1
Cthe_1551		30.91	8	3.86375		3	4.95	-1.95	2.98531	1
Cthe_0011	hypothetical protein	19.8353	5.1337	3.86375		2.36	4.31	-1.95	2.35574	1
Cthe_2438	hypothetical protein	181.648	47.0134	3.86375		5.555	7.505	-1.95	3.34194	1
Cthe_2148	Carbohydrate-binding%2C CenC-like protein	209.383	54.3798	3.85038		5.765	7.71	-1.945	3.83571	1
Cthe_2858	transposase%2C mutator type	11.4716	2.97935	3.85038		1.575	3.52	-1.945	1.73945	1
Cthe_2308	CheC-like protein	35.5062	9.22149	3.85038		3.205	5.15	-1.945	2.94668	1
Cthe_1174	protein of unknown function DUF155	73.5167	19.0934	3.85038		4.255	6.2	-1.945	4.16407	1
Cthe_2616	SpoIID/LytB domain containing protein	13.1319	3.41054	3.85038		1.77	3.715	-1.945	1.99221	1
Cthe_2325	Recombinase	93.0542	24.2515	3.83706		4.6	6.54	-1.94	3.65151	1
Cthe_1387	hypothetical protein	236.386	61.606	3.83706		5.945	7.885	-1.94	3.60192	1
Cthe_1139	hypothetical protein	16.0555	4.19887	3.82378		2.07	4.005	-1.935	2.13999	1
Cthe_0213	protein of unknown function DUF975	218.275	57.4805	3.79737		5.845	7.77	-1.925	3.77353	1
Cthe_0244	heavy metal translocating P-type ATPase	687.397	182.278	3.77114		7.51	9.425	-1.915	2.98762	1
Cthe_1138	protein of unknown function DUF87	15.6707	4.15544	3.77114		2.055	3.97	-1.915	2.34412	1
Cthe_0402	copper amine oxidase-like protein	784.158	208.659	3.75809		7.705	9.615	-1.91	3.72119	1
Cthe_0661	Ricin B lectin	62.466	16.6217	3.75809		4.055	5.965	-1.91	3.60912	1
Cthe_1536	ABC transporter related protein	14.2709	3.79737	3.75809		1.925	3.835	-1.91	2.09275	1
Cthe_1151	hypothetical protein	90.5097	24.1676	3.74509		4.595	6.5	-1.905	3.63278	1
Cthe_2759	transcriptional regulator%2C AraC family	21.1121	5.63728	3.74509		2.495	4.4	-1.905	2.44994	1
Cthe_2516	acetolactate synthase%2C large subunit	362.039	96.6702	3.74509		6.595	8.5	-1.905	3.55642	1
Cthe_2612	Fibronectin%2C type III	12.7728	3.42238	3.73213		1.775	3.675	-1.9	1.95584	1
Cthe_1172	protein of unknown function DUF362	83.2859	22.3159	3.73213		4.48	6.38	-1.9	3.14474	1
Cthe_0313	conserved hypothetical protein	49.0099	13.1775	3.71922		3.72	5.615	-1.895	3.27679	1
Cthe_2549	cellulosome enzyme%2C dockerin type I	27.0958	7.28536	3.71922		2.865	4.76	-1.895	2.75141	1
Cthe_1008	aminodeoxychorismate lyase	234.753	63.1189	3.71922		5.98	7.875	-1.895	3.49928	1
Cthe_1944	protein of unknown function DUF458	378.723	101.829	3.71922		6.67	8.565	-1.895	3.57718	1
Cthe_2557	glycosyl transferase%2C family 2	3.54307	0.955945	3.70635		-0.065	1.825	-1.89	2.09343	1
Cthe_0418	Polyribonucleotide nucleotidyltransferase	211.571	57.2816	3.69353		5.84	7.725	-1.885	4.34167	1
Cthe_1434	conserved hypothetical protein	35.5062	9.64646	3.68075		3.27	5.15	-1.88	3.11692	1
Cthe_0682	hypothetical protein	10.091	2.74157	3.68075		1.455	3.335	-1.88	1.69786	1
Cthe_0723	tyrosyl-tRNA synthetase	309.758	84.1563	3.68075		6.395	8.275	-1.88	4.27316	1
Cthe_0330	hypothetical protein	89.2636	24.3357	3.66802		4.605	6.48	-1.875	4.05211	1
Cthe_1372	hypothetical protein	45.5696	12.4235	3.66802		3.635	5.51	-1.875	3.04545	1
Cthe_1697	transcriptional regulator%2C ArsR family	535.595	146.018	3.66802		7.19	9.065	-1.875	3.17309	1
Cthe_1141	hypothetical protein	33.942	9.28563	3.65533		3.215	5.085	-1.87	3.35458	1
Cthe_2664	2-octaprenylphenol hydroxylase	51.6251	14.1232	3.65533		3.82	5.69	-1.87	3.061	1
Cthe_2329	hypothetical protein	34.1781	9.35022	3.65533		3.225	5.095	-1.87	2.87618	1
Cthe_1826	response regulator receiver sensor signal transduction histidine kinase	83.8652	22.9433	3.65533		4.52	6.39	-1.87	3.77211	1
Cthe_0679	Serine-type D-Ala-D-Ala carboxypeptidase	23.5067	6.43081	3.65533		2.685	4.555	-1.87	2.74047	1
Cthe_2274	hypothetical protein	24.9333	6.84476	3.64268		2.775	4.64	-1.865	2.77476	1
Cthe_1555	NLPA lipoprotein	582.05	159.786	3.64268		7.32	9.185	-1.865	3.19477	1
Cthe_1170	dihydrodipicolinate reductase	59.3016	16.2797	3.64268		4.025	5.89	-1.865	3.15158	1
Cthe_0662	hypothetical protein	25.8125	7.11074	3.63008		2.83	4.69	-1.86	2.81011	1
Cthe_2468	conserved hypothetical protein	20.6061	5.67649	3.63008		2.505	4.365	-1.86	2.69955	1
Cthe_3149	aminoacyl-histidine dipeptidase	45.4119	12.5099	3.63008		3.645	5.505	-1.86	3.56475	1
Cthe_1461	FAD dependent oxidoreductase	16.1113	4.46915	3.605		2.16	4.01	-1.85	2.1312	1
Cthe_0362	transcriptional regulator%2C AsnC family	682.649	189.362	3.605		7.565	9.415	-1.85	2.77029	1
Cthe_0917	glutaminyl-tRNA synthetase	282.088	78.5206	3.59253		6.295	8.14	-1.845	3.57667	1
Cthe_1230	competence protein ComEA helix-hairpin-helix repeat protein	11.0043	3.07375	3.5801		1.62	3.46	-1.84	1.77001	1
Cthe_0708	FAD dependent oxidoreductase	20.6061	5.77572	3.56771		2.53	4.365	-1.835	2.7053	1
Cthe_0499	hypothetical protein	436.549	122.361	3.56771		6.935	8.77	-1.835	3.62823	1
Cthe_1378	response regulator receiver modulated metal dependent phosphohydrolase	9.35022	2.62989	3.55537		1.395	3.225	-1.83	1.61816	1
Cthe_1052	competence/damage-inducible protein cinA	87.7301	24.6754	3.55537		4.625	6.455	-1.83	3.26826	1
Cthe_2344	Undecaprenyl-phosphate galactose phosphotransferase	25.2813	7.11074	3.55537		2.83	4.66	-1.83	2.77466	1
Cthe_3214	hypothetical protein	33.2435	9.35022	3.55537		3.225	5.055	-1.83	3.19832	1
Cthe_1235	Cellulose 1%2C4-beta-cellobiosidase	37.4009	10.5561	3.54307		3.4	5.225	-1.825	2.94849	1
Cthe_1507	protein of unknown function UPF0131	38.3193	10.8153	3.54307		3.435	5.26	-1.825	2.56738	1
Cthe_0567	peptide deformylase	430.539	121.516	3.54307		6.925	8.75	-1.825	3.22453	1
Cthe_1359	glycosyltransferase 28-like protein	117.784	33.3589	3.53081		5.06	6.88	-1.82	3.47662	1
Cthe_0080	CheW protein	621.668	176.069	3.53081		7.46	9.28	-1.82	3.11627	1
Cthe_1832	hypothetical protein	46.0459	13.0864	3.5186		3.71	5.525	-1.815	3.22623	1
Cthe_0232	hypothetical protein	73.0089	20.7494	3.5186		4.375	6.19	-1.815	3.21923	1
Cthe_1556	binding-protein-dependent transport systems inner membrane component	297.14	84.4485	3.5186		6.4	8.215	-1.815	2.9955	1
Cthe_1685	ABC transporter related protein	9.54669	2.71321	3.5186		1.44	3.255	-1.815	1.63847	1
Cthe_3033	hypothetical protein	330.842	94.0268	3.5186		6.555	8.37	-1.815	3.32178	1
Cthe_1391	2-isopropylmalate synthase	40.2244	11.4716	3.50642		3.52	5.33	-1.81	2.50862	1
Cthe_0688	condensin subunit ScpB	75.8459	21.6306	3.50642		4.435	6.245	-1.81	3.52673	1
Cthe_0524	hypothetical protein	20.9663	5.9794	3.50642		2.58	4.39	-1.81	2.74441	1
Cthe_1195	conserved hypothetical protein	79.8932	22.8639	3.49429		4.515	6.32	-1.805	3.10234	1
Cthe_1717	conserved hypothetical protein	17.2079	4.92458	3.49429		2.3	4.105	-1.805	2.34575	1
Cthe_2911	LSU ribosomal protein L29P	675.588	193.34	3.49429		7.595	9.4	-1.805	3.0328	1
Cthe_1371	YD repeat protein	278.204	79.6167	3.49429		6.315	8.12	-1.805	3.44115	1
Cthe_2473	Terminase small subunit	149.603	42.9623	3.4822		5.425	7.225	-1.8	3.51174	1
Cthe_3178	protein of unknown function DUF342	492.848	141.534	3.4822		7.145	8.945	-1.8	3.04295	1
Cthe_2159	hypothetical protein	109.896	31.669	3.47015		4.985	6.78	-1.795	3.61835	1
Cthe_1212	hypothetical protein	2033.85	588.134	3.45815		9.2	10.99	-1.79	3.29513	1
Cthe_1907	amino acid adenylation domain	43.4113	12.5533	3.45815		3.65	5.44	-1.79	3.1363	1
Cthe_0989	phosphoesterase%2C RecJ-like protein	207.937	60.1295	3.45815		5.91	7.7	-1.79	3.62406	1
Cthe_3226	copper amine oxidase-like protein	28.0514	8.11168	3.45815		3.02	4.81	-1.79	2.86743	1
Cthe_2695	hypothetical protein	81.8551	23.7524	3.44618		4.57	6.355	-1.785	4.16426	1
Cthe_0182	Holliday junction DNA helicase subunit RuvB	42.2243	12.2525	3.44618		3.615	5.4	-1.785	3.48312	1
Cthe_1596	transcriptional regulator%2C MarR family	46.6887	13.595	3.43426		3.765	5.545	-1.78	3.57251	1
Cthe_0157	conserved hypothetical protein	66.9494	19.4946	3.43426		4.285	6.065	-1.78	3.03854	1
Cthe_2273	conserved hypothetical protein	12.6407	3.69353	3.42238		1.885	3.66	-1.775	1.83883	1
Cthe_0472	flagellar hook capping protein	80.4489	23.5067	3.42238		4.555	6.33	-1.775	3.14558	1
Cthe_0002	hypothetical protein	81.2897	23.7524	3.42238		4.57	6.345	-1.775	3.29351	1
Cthe_2625	3-hydroxyacyl-[acyl-carrier-protein] dehydratase	27.4741	8.05564	3.41054		3.01	4.78	-1.77	2.75312	1
Cthe_0028	uncharacterized protein%2C YcgL-like protein	33.7076	9.88335	3.41054		3.305	5.075	-1.77	3.03448	1
Cthe_0242	conserved hypothetical protein	200.159	58.6883	3.41054		5.875	7.645	-1.77	3.27288	1
Cthe_1873	HMG-I and HMG-Y%2C DNA-binding	147.033	43.2611	3.39874		5.435	7.2	-1.765	3.69991	1
Cthe_0761	RNase HII	148.57	43.7133	3.39874		5.45	7.215	-1.765	3.85394	1
Cthe_3168	conserved hypothetical protein	240.518	71.0124	3.38698		6.15	7.91	-1.76	3.16791	1
Cthe_2811	glycoside hydrolase%2C family 26	517.351	152.747	3.38698		7.255	9.015	-1.76	3.87986	1
Cthe_0152	aldo/keto reductase	632.534	187.403	3.37526		7.55	9.305	-1.755	4.27474	1
Cthe_0520	conserved hypothetical protein	19.6983	5.83608	3.37526		2.545	4.3	-1.755	2.3566	1
Cthe_2547	hypothetical protein	467.882	138.621	3.37526		7.115	8.87	-1.755	3.13866	1
Cthe_2904	LSU ribosomal protein L4P	1858.6	550.653	3.37526		9.105	10.86	-1.755	3.4421	1
Cthe_2945	histidine kinase	61.1805	18.1891	3.36359		4.185	5.935	-1.75	3.34129	1
Cthe_0487	Cobyrinic acid a%2Cc-diamide synthase	130.237	38.7198	3.36359		5.275	7.025	-1.75	3.87188	1
Cthe_2999	hypothetical protein	25.0198	7.43844	3.36359		2.895	4.645	-1.75	2.74682	1
Cthe_0914	hypothetical protein	106.521	31.779	3.35195		4.99	6.735	-1.745	4.19125	1
Cthe_0410	protein of unknown function DUF711	414.434	123.64	3.35195		6.95	8.695	-1.745	3.19798	1
Cthe_1380	response regulator receiver protein	340.144	101.476	3.35195		6.665	8.41	-1.745	3.07973	1
Cthe_0848	peptidase M24	55.3304	16.5642	3.34035		4.05	5.79	-1.74	3.42415	1
Cthe_1361	NAD-dependent epimerase/dehydratase	139.102	41.7875	3.32879		5.385	7.12	-1.735	3.30946	1
Cthe_1806	cellulosome enzyme%2C dockerin type I	95.0095	28.6408	3.31728		4.84	6.57	-1.73	3.8655	1
Cthe_2076	periplasmic sensor signal transduction histidine kinase	253.352	76.3735	3.31728		6.255	7.985	-1.73	3.90921	1
Cthe_1797	3-phosphoshikimate 1-carboxyvinyltransferase	456.667	137.663	3.31728		7.105	8.835	-1.73	3.54909	1
Cthe_0164	protein of unknown function UPF0044	929.3	281.112	3.3058		8.135	9.86	-1.725	3.56283	1
Cthe_1264	DNA polymerase III%2C alpha subunit	197.403	59.7141	3.3058		5.9	7.625	-1.725	3.56708	1
Cthe_2906	LSU ribosomal protein L2P	965.411	292.036	3.3058		8.19	9.915	-1.725	3.19926	1
Cthe_0405	glycoside hydrolase%2C family 5	96.0025	29.0406	3.3058		4.86	6.585	-1.725	3.56708	1
Cthe_0564	Trans-hexaprenyltranstransferase	51.6251	15.6707	3.29436		3.97	5.69	-1.72	2.9866	1
Cthe_2262	V-type ATPase%2C 116 kDa subunit	382.681	116.162	3.29436		6.86	8.58	-1.72	3.14296	1
Cthe_2156	hypothetical protein	7.88986	2.39496	3.29436		1.26	2.98	-1.72	1.50073	1
Cthe_0862	hypothetical protein	250.732	76.1093	3.29436		6.25	7.97	-1.72	3.44299	1
Cthe_2367	protein translocase subunit yidC	537.455	163.71	3.28297		7.355	9.07	-1.715	4.17723	1
Cthe_2928	LSU ribosomal protein L36P	1971.39	600.491	3.28297		9.23	10.945	-1.715	2.83581	1
Cthe_1325	coproporphyrinogen III oxidase%2C anaerobic	32.7858	9.98664	3.28297		3.32	5.035	-1.715	3.06192	1
Cthe_0246	Carbohydrate binding family 6	118.603	36.2523	3.27161		5.18	6.89	-1.71	3.43487	1
Cthe_0860	Rubrerythrin	299.207	91.4556	3.27161		6.515	8.225	-1.71	3.52466	1
Cthe_2548	Alpha-N-arabinofuranosidase	59.7141	18.3156	3.26029		4.195	5.9	-1.705	2.76577	1
Cthe_2191	1%2C4-alpha-glucan branching enzyme	64.2222	19.6983	3.26029		4.3	6.005	-1.705	3.13026	1
Cthe_1875	HMG-I and HMG-Y%2C DNA-binding	8.45614	2.59368	3.26029		1.375	3.08	-1.705	1.58396	1
Cthe_1287	periplasmic sensor signal transduction histidine kinase	82.9977	25.4572	3.26029		4.67	6.375	-1.705	3.16827	1
Cthe_2950	Pectate lyase/Amb allergen	49.0099	15.0846	3.24901		3.915	5.615	-1.7	3.4541	1
Cthe_0939	hypothetical protein	8.75435	2.70382	3.23777		1.435	3.13	-1.695	1.62536	1
Cthe_1936	conserved hypothetical protein	158.134	48.8403	3.23777		5.61	7.305	-1.695	3.09716	1
Cthe_2700	conserved hypothetical protein	177.294	54.7581	3.23777		5.775	7.47	-1.695	4.21465	1
Cthe_2776	hypothetical protein	71.5064	22.1618	3.22657		4.47	6.16	-1.69	3.54383	1
Cthe_2331	hypothetical protein	481.036	149.086	3.22657		7.22	8.91	-1.69	3.30636	1
Cthe_0170	conserved hypothetical protein	9.28563	2.87787	3.22657		1.525	3.215	-1.69	1.69183	1
Cthe_0273	metal dependent phosphohydrolase	182.911	56.6891	3.22657		5.825	7.515	-1.69	3.32957	1
Cthe_2409	hypothetical protein	94.3532	29.2426	3.22657		4.87	6.56	-1.69	4.00988	1
Cthe_1187	protein of unknown function DUF990	102.182	31.669	3.22657		4.985	6.675	-1.69	3.07495	1
Cthe_0086	hypothetical protein	9.95209	3.09513	3.2154		1.63	3.315	-1.685	1.77982	1
Cthe_2271	cellulosome enzyme%2C dockerin type I	59.5075	18.5713	3.20428		4.215	5.895	-1.68	2.87541	1
Cthe_2077	CoA-binding protein	1273.87	397.552	3.20428		8.635	10.315	-1.68	3.50819	1
Cthe_2764	TROVE domain containing protein	948.826	297.14	3.19319		8.215	9.89	-1.675	3.28116	1
Cthe_0993	protein of unknown function DUF448	296.112	92.7323	3.19319		6.535	8.21	-1.675	3.11498	1
Cthe_2236	flagellin-like protein	36.2523	11.353	3.19319		3.505	5.18	-1.675	2.88492	1
Cthe_2662	RNA binding S1	1612.41	506.704	3.18215		8.985	10.655	-1.67	3.30054	1
Cthe_0788	DivIVA	152.219	47.8352	3.18215		5.58	7.25	-1.67	3.79053	1
Cthe_1176	CheC-like protein	3691.52	1160.07	3.18215		10.18	11.85	-1.67	3.24564	1
Cthe_2886	imidazole glycerol phosphate synthase subunit hisH	70.0348	22.0087	3.18215		4.46	6.13	-1.67	3.05741	1
Cthe_0335	hydrogenase large subunit-like protein	74.5429	23.4254	3.18215		4.55	6.22	-1.67	3.7022	1
Cthe_1929	hypothetical protein	10.8153	3.41054	3.17114		1.77	3.435	-1.665	1.87874	1
Cthe_1382	Patatin	99.0442	31.233	3.17114		4.965	6.63	-1.665	3.79741	1
Cthe_0878	CheW protein	900.761	284.05	3.17114		8.15	9.815	-1.665	2.91614	1
Cthe_1950	hypothetical protein	13.6422	4.31691	3.16017		2.11	3.77	-1.66	2.04908	1
Cthe_1142	hypothetical protein	40.6448	12.8616	3.16017		3.685	5.345	-1.66	2.8117	1
Cthe_2567	conserved hypothetical protein	11.3137	3.5801	3.16017		1.84	3.5	-1.66	1.93656	1
Cthe_2300	CRISPR-associated protein Cas5	15.1895	4.82323	3.14923		2.27	3.925	-1.655	2.16324	1
Cthe_2095	hydrolase%2C TatD family	167.73	53.2607	3.14923		5.735	7.39	-1.655	3.32043	1
Cthe_0207	conserved hypothetical protein	51.4465	16.3362	3.14923		4.03	5.685	-1.655	3.04873	1
Cthe_2870	protein of unknown function DUF21	120.676	38.4524	3.13834		5.265	6.915	-1.65	3.88585	1
Cthe_2960	hypothetical protein	13.1319	4.18434	3.13834		2.065	3.715	-1.65	1.86301	1
Cthe_1972	hypothetical protein	13.6422	4.34694	3.13834		2.12	3.77	-1.65	1.90882	1
Cthe_2527	hydroxymethylbilane synthase	15.0846	4.80654	3.13834		2.265	3.915	-1.65	2.33124	1
Cthe_2346	O-antigen polymerase	49.694	15.8345	3.13834		3.985	5.635	-1.65	3.02896	1
Cthe_0639	glycoside hydrolase%2C family 13-like protein	63.1189	20.182	3.12748		4.335	5.98	-1.645	3.08998	1
Cthe_2304	conserved hypothetical protein	80.1705	25.6342	3.12748		4.68	6.325	-1.645	3.46354	1
Cthe_0484	flagellar biosynthetic protein FlhB	243.875	77.9783	3.12748		6.285	7.93	-1.645	3.86161	1
Cthe_3047	Peptidoglycan glycosyltransferase	17.089	5.46416	3.12748		2.45	4.095	-1.645	2.1887	1
Cthe_0745	glycoside hydrolase%2C family 9	124.5	39.8084	3.12748		5.315	6.96	-1.645	3.41673	1
Cthe_1185	conserved hypothetical protein	68.1197	21.781	3.12748		4.445	6.09	-1.645	4.01317	1
Cthe_2927	bacterial translation initiation factor 1 %28bIF-1%29	666.287	213.783	3.11666		7.74	9.38	-1.64	3.15788	1
Cthe_1786	DNA repair protein RadA	72.0037	23.1029	3.11666		4.53	6.17	-1.64	4.17119	1
Cthe_1294	Recombinase	18.443	5.93809	3.10588		2.57	4.205	-1.635	2.26957	1
Cthe_3225	hypothetical protein	17.089	5.50217	3.10588		2.46	4.095	-1.635	2.18065	1
Cthe_2757	sodium/hydrogen exchanger	19.0273	6.12623	3.10588		2.615	4.25	-1.635	2.29818	1
Cthe_1713	phage major tail protein%2C phi13 family	19.2262	6.19026	3.10588		2.63	4.265	-1.635	2.64816	1
Cthe_1327	hypothetical protein	15.5625	5.01066	3.10588		2.325	3.96	-1.635	2.19867	1
Cthe_2338	glycosyl transferase%2C group 1	19.6302	6.32033	3.10588		2.66	4.295	-1.635	2.48225	1
Cthe_1567	Dinitrogenase iron-molybdenum cofactor biosynthesis	19.6302	6.32033	3.10588		2.66	4.295	-1.635	2.3274	1
Cthe_0805	response regulator receiver protein	21.4812	6.9163	3.10588		2.79	4.425	-1.635	2.59406	1
Cthe_2699	transcriptional modulator of MazE/toxin%2C MazF	349.706	112.595	3.10588		6.815	8.45	-1.635	3.7408	1
Cthe_2503	Cupin 2%2C conserved barrel	18.0009	5.81589	3.09513		2.54	4.17	-1.63	2.36201	1
Cthe_0012	YD repeat protein	23.0229	7.43844	3.09513		2.895	4.525	-1.63	2.68801	1
Cthe_2736	phosphoenolpyruvate--protein phosphotransferase	1180.35	381.357	3.09513		8.575	10.205	-1.63	3.35928	1
Cthe_3031	conserved hypothetical protein	24.2515	7.83536	3.09513		2.97	4.6	-1.63	2.72367	1
Cthe_2234	hypothetical protein	17.1484	5.54044	3.09513		2.47	4.1	-1.63	2.30146	1
Cthe_0864	2-oxoglutarate ferredoxin oxidoreductase%2C gamma subunit	654.841	212.306	3.08442		7.73	9.355	-1.625	3.61988	1
Cthe_0403	DNA-directed RNA polymerase sigma factor	85.6274	27.7612	3.08442		4.795	6.42	-1.625	3.26647	1
Cthe_2900	RNA polymerase%2C sigma 28 subunit	236.386	76.6386	3.08442		6.26	7.885	-1.625	3.363	1
Cthe_0796	hypothetical protein	66.487	21.5557	3.08442		4.43	6.055	-1.625	3.90433	1
Cthe_1304	PhoH-like protein	41.7875	13.5479	3.08442		3.76	5.385	-1.625	3.5369	1
Cthe_0247	DNA mismatch repair protein MutS-like protein	53.6312	17.3878	3.08442		4.12	5.745	-1.625	2.87566	1
Cthe_0705	hypothetical protein	55.7152	18.0634	3.08442		4.175	5.8	-1.625	2.59941	1
Cthe_2639	N-acylneuraminate cytidylyltransferase	3.17114	1.02811	3.08442		0.04	1.665	-1.625	2.71637	1
Cthe_0297	hypothetical protein	28.7402	9.31787	3.08442		3.22	4.845	-1.625	2.96718	1
Cthe_2814	periplasmic sensor signal transduction histidine kinase	8.05564	2.61172	3.08442		1.385	3.01	-1.625	1.46195	1
Cthe_0928	4-hydroxythreonine-4-phosphate dehydrogenase	43.1115	13.9772	3.08442		3.805	5.43	-1.625	3.24507	1
Cthe_2905	LSU ribosomal protein L23P	1309.68	426.086	3.07375		8.735	10.355	-1.62	2.79363	1
Cthe_0130	3-oxoacyl-%28acyl-carrier-protein%29 synthase	81.0084	26.3549	3.07375		4.72	6.34	-1.62	3.38142	1
Cthe_2517	acetolactate synthase%2C small subunit	299.207	97.6806	3.06312		6.61	8.225	-1.615	3.23051	1
Cthe_1574	hypothetical protein	144.007	47.1766	3.05252		5.56	7.17	-1.61	3.43864	1
Cthe_2428	modification methylase%2C HemK family	154.343	50.5626	3.05252		5.66	7.27	-1.61	3.93361	1
Cthe_0740	transcriptional regulator%2C GntR family	410.148	134.364	3.05252		7.07	8.68	-1.61	3.58273	1
Cthe_2525	glutamyl-tRNA reductase	38.7198	12.7728	3.03143		3.675	5.275	-1.6	2.38019	1
Cthe_0519	DNA methylase N-4/N-6	29.446	9.71356	3.03143		3.28	4.88	-1.6	2.8925	1
Cthe_2235	protein of unknown function DUF115	8.45614	2.78949	3.03143		1.48	3.08	-1.6	1.58061	1
Cthe_2149	amine oxidase	77.1717	25.4572	3.03143		4.67	6.27	-1.6	3.2213	1
Cthe_2750	IstB-like ATP-binding protein	74.5429	24.59	3.03143		4.62	6.22	-1.6	3.1448	1
Cthe_1658	potassium uptake protein%2C TrkH family	144.007	47.6697	3.02095		5.575	7.17	-1.595	3.9102	1
Cthe_0787	Isoleucyl-tRNA synthetase	82.9977	27.4741	3.02095		4.78	6.375	-1.595	3.8552	1
Cthe_0165	conserved hypothetical protein	205.074	67.884	3.02095		6.085	7.68	-1.595	2.91408	1
Cthe_1059	hypothetical protein	5442.3	1807.78	3.01049		10.82	12.41	-1.59	3.0138	1
Cthe_2705	transketolase subunit B	965.411	320.682	3.01049		8.325	9.915	-1.59	4.01873	1
Cthe_0991	bacterial translation initiation factor 2 %28bIF-2%29	439.586	146.018	3.01049		7.19	8.78	-1.59	3.29875	1
Cthe_0910	extracellular solute-binding protein%2C family 5	112.206	37.4009	3.00008		5.225	6.81	-1.585	3.26688	1
Cthe_2907	SSU ribosomal protein S19P	1488.87	496.276	3.00008		8.955	10.54	-1.585	3.15561	1
Cthe_0336	DRTGG domain containing protein	103.609	34.6552	2.9897		5.115	6.695	-1.58	2.93602	1
Cthe_1748	hypothetical protein	88.0347	29.446	2.9897		4.88	6.46	-1.58	3.47624	1
Cthe_0990	ribosome-binding factor A	264.111	88.647	2.97935		6.47	8.045	-1.575	3.81524	1
Cthe_1324	heat-inducible transcription repressor HrcA	1418.35	477.713	2.96905		8.9	10.47	-1.57	3.55265	1
Cthe_1221	glycosyltransferase 36	27.0021	9.09454	2.96905		3.185	4.755	-1.57	2.8262	1
Cthe_0018	conserved hypothetical protein	466.263	157.586	2.95878		7.3	8.865	-1.565	3.56737	1
Cthe_2257	LSU ribosomal protein L9P	455.087	153.809	2.95878		7.265	8.83	-1.565	3.50782	1
Cthe_3224	hypothetical protein	29.446	9.95209	2.95878		3.315	4.88	-1.565	2.89373	1
Cthe_1390	alpha/beta hydrolase fold	24.847	8.39773	2.95878		3.07	4.635	-1.565	2.59355	1
Cthe_0780	HAD-superfamily hydrolase%2C subfamily IA%2C variant 3	71.0124	24.0839	2.94854		4.59	6.15	-1.56	3.10974	1
Cthe_2587	hypothetical protein	152.747	51.8043	2.94854		5.695	7.255	-1.56	3.32708	1
Cthe_0236	aldo/keto reductase	663.982	225.19	2.94854		7.815	9.375	-1.56	3.32708	1
Cthe_1340	hypothetical protein	14.6721	4.99332	2.93834		2.32	3.875	-1.555	2.27256	1
Cthe_2221	DegT/DnrJ/EryC1/StrS aminotransferase	16	5.44526	2.93834		2.445	4	-1.555	2.38686	1
Cthe_3141	lipolytic enzyme%2C G-D-S-L	22.5491	7.67411	2.93834		2.94	4.495	-1.555	2.59727	1
Cthe_1559	cystathionine gamma-lyase	8.45614	2.89788	2.91804		1.535	3.08	-1.545	1.5073	1
Cthe_1237	leucyl-tRNA synthetase	392.079	134.364	2.91804		7.07	8.615	-1.545	2.90568	1
Cthe_1462	transcriptional regulator%2C XRE family	1509.65	517.351	2.91804		9.015	10.56	-1.545	3.40083	1
Cthe_1031	aspartyl/glutamyl-tRNA%28Asn/Gln%29 amidotransferase subunit B	27.5695	9.44794	2.91804		3.24	4.785	-1.545	2.70327	1
Cthe_2403	4-diphosphocytidyl-2-C-methyl-D-erythritol kinase	229.922	79.0668	2.90795		6.305	7.845	-1.54	3.56461	1
Cthe_0252	hypothetical protein	30.5903	10.5195	2.90795		3.395	4.935	-1.54	2.81023	1
Cthe_1362	NusG antitermination factor	280.139	96.6702	2.89788		6.595	8.13	-1.535	3.16006	1
Cthe_0786	3-dehydroquinate synthase	80.7282	27.8576	2.89788		4.8	6.335	-1.535	3.52499	1
Cthe_0924	hypothetical protein	23.1831	8	2.89788		3	4.535	-1.535	2.86519	1
Cthe_3192	hypothetical protein	26.2637	9.06307	2.89788		3.18	4.715	-1.535	3.02053	1
Cthe_1350	single-strand binding protein	477.713	164.849	2.89788		7.365	8.9	-1.535	3.87307	1
Cthe_1698	hypothetical protein	926.084	319.573	2.89788		8.32	9.855	-1.535	2.68258	1
Cthe_2220	NAD-dependent epimerase/dehydratase	15.0324	5.20537	2.88786		2.38	3.91	-1.53	2.01341	1
Cthe_2995	hypothetical protein	155.957	54.0042	2.88786		5.755	7.285	-1.53	3.6588	1
Cthe_2926	conserved hypothetical protein	584.071	202.251	2.88786		7.66	9.19	-1.53	2.69331	1
Cthe_2056	hypothetical protein	15.1895	5.25977	2.88786		2.395	3.925	-1.53	2.3136	1
Cthe_3167	glucose-1-phosphate adenylyltransferase%2C GlgD subunit	321.795	111.817	2.87787		6.805	8.33	-1.525	3.04125	1
Cthe_0023	pimeloyl-CoA synthesis %28biotin biosynthesis%29	2.65737	0.923382	2.87787		-0.115	1.41	-1.525	1.49765	1
Cthe_2556	Radical SAM	9.74728	3.38698	2.87787		1.76	3.285	-1.525	1.65618	1
Cthe_0533	Radical SAM	138.621	48.1679	2.87787		5.59	7.115	-1.525	3.35407	1
Cthe_2268	Sodium-transporting two-sector ATPase	108.383	37.661	2.87787		5.235	6.76	-1.525	3.3911	1
Cthe_3111	conserved hypothetical protein	237.207	82.4244	2.87787		6.365	7.89	-1.525	4.04442	1
Cthe_1956	Tagatose-6-phosphate kinase	180.393	62.9005	2.86791		5.975	7.495	-1.52	3.00154	1
Cthe_0471	flagellar hook-length control protein	94.3532	32.8996	2.86791		5.04	6.56	-1.52	3.48277	1
Cthe_0114	conserved hypothetical protein	54.1917	18.9615	2.85799		4.245	5.76	-1.515	3.07126	1
Cthe_0479	response regulator receiver protein	294.067	102.893	2.85799		6.685	8.2	-1.515	3.07126	1
Cthe_1345	adenine phosphoribosyltransferase	308.687	108.383	2.8481		6.76	8.27	-1.51	2.94261	1
Cthe_0254	protein of unknown function DUF58	16.4498	5.77572	2.8481		2.53	4.04	-1.51	2.24058	1
Cthe_1528	two component transcriptional regulator%2C winged helix family	39.2603	13.7847	2.8481		3.785	5.295	-1.51	3.28921	1
Cthe_2582	dihydroneopterin aldolase	72.0037	25.2813	2.8481		4.66	6.17	-1.51	3.29107	1
Cthe_2301	CRISPR-associated autoregulator%2C DevR family	13.5479	4.75683	2.8481		2.25	3.76	-1.51	1.87476	1
Cthe_1188	protein of unknown function DUF990	15.4015	5.40764	2.8481		2.435	3.945	-1.51	2.02126	1
Cthe_1400	glycosyl hydrolase 53	30.91	10.8528	2.8481		3.44	4.95	-1.51	2.82788	1
Cthe_1776	protein of unknown function UPF0079	133.899	47.1766	2.83825		5.56	7.065	-1.505	3.27813	1
Cthe_2670	hypothetical protein	16.3929	5.77572	2.83825		2.53	4.035	-1.505	2.21719	1
Cthe_1110	protein tyrosine phosphatase	30.1691	10.6664	2.82843		3.415	4.915	-1.5	2.77416	1
Cthe_2364	glucose inhibited division protein A	57.68	20.393	2.82843		4.35	5.85	-1.5	3.14392	1
Cthe_0736	cellulosome anchoring protein%2C cohesin region	121.516	43.1115	2.81864		5.43	6.925	-1.495	2.93955	1
Cthe_0466	flagellar motor switch protein FliG	45.4119	16.1113	2.81864		4.01	5.505	-1.495	3.58594	1
Cthe_0999	1-deoxy-D-xylulose 5-phosphate reductoisomerase	91.4556	32.4467	2.81864		5.02	6.515	-1.495	3.64688	1
Cthe_2712	hypothetical protein	50.3877	17.9387	2.80889		4.165	5.655	-1.49	3.11811	1
Cthe_2303	CRISPR-associated protein Cas6	13.595	4.83998	2.80889		2.275	3.765	-1.49	1.8622	1
Cthe_2965	binding-protein-dependent transport systems inner membrane component	760.076	270.597	2.80889		8.08	9.57	-1.49	2.85837	1
Cthe_1538	transcriptional regulator%2C XRE family	30.2738	10.7779	2.80889		3.43	4.92	-1.49	2.62222	1
Cthe_2909	SSU ribosomal protein S3P	939.012	336.625	2.78949		8.395	9.875	-1.48	2.94114	1
Cthe_1942	hypothetical protein	1209.34	433.534	2.78949		8.76	10.24	-1.48	3.44561	1
Cthe_0470	hypothetical protein	9.25351	3.31728	2.78949		1.73	3.21	-1.48	1.68062	1
Cthe_1509	protein of unknown function DUF438	778.741	279.17	2.78949		8.125	9.605	-1.48	2.46686	1
Cthe_2464	conserved hypothetical protein	17.8766	6.43081	2.77984		2.685	4.16	-1.475	2.32069	1
Cthe_2348	Ig-related protein	16440.9	5914.33	2.77984		12.53	14.005	-1.475	2.78406	1
Cthe_2365	tRNA modification GTPase TrmE	79.3413	28.5417	2.77984		4.835	6.31	-1.475	3.6879	1
Cthe_1435	Phosphoglycerate mutase	85.3311	30.6965	2.77984		4.94	6.415	-1.475	2.81045	1
Cthe_2553	Radical SAM	17.1484	6.19026	2.77022		2.63	4.1	-1.47	2.13048	1
Cthe_2097	hypothetical protein	31.669	11.4716	2.76063		3.52	4.985	-1.465	2.12786	1
Cthe_0536	glycoside hydrolase%2C family 5	972.126	352.139	2.76063		8.46	9.925	-1.465	3.76715	1
Cthe_1322	chaperone protein DnaK	522.758	189.362	2.76063		7.565	9.03	-1.465	3.04945	1
Cthe_2924	Adenylate kinase	962.071	349.706	2.75108		8.45	9.91	-1.46	2.91663	1
Cthe_0849	3-dehydroquinate dehydratase	64.2222	23.3443	2.75108		4.545	6.005	-1.46	2.8907	1
Cthe_0439	CobB/CobQ-like glutamine amidotransferase	73.7719	26.8156	2.75108		4.745	6.205	-1.46	3.18546	1
Cthe_2127	ATPase associated with various cellular activities%2C AAA3	34.6552	12.5969	2.75108		3.655	5.115	-1.46	3.31279	1
Cthe_0620	iron %28metal%29 dependent repressor%2C DtxR family	1323.37	481.036	2.75108		8.91	10.37	-1.46	2.76868	1
Cthe_3060	hypothetical protein	30.3789	11.0809	2.74157		3.47	4.925	-1.455	2.14442	1
Cthe_2887	1-%285-phosphoribosyl%29-5-[%285-phosphoribosylamino%29methylideneamino] imidazole-4-carboxamide isomerase	63.338	23.1029	2.74157		4.53	5.985	-1.455	3.93653	1
Cthe_2771	beta-lactamase-like protein	79.3413	28.9401	2.74157		4.855	6.31	-1.455	2.88432	1
Cthe_3040	hypothetical protein	99.0442	36.2523	2.73208		5.18	6.63	-1.45	3.4833	1
Cthe_3186	Radical SAM	11.9588	4.37717	2.73208		2.13	3.58	-1.45	1.86458	1
Cthe_2763	hypothetical protein	14.6213	5.37029	2.72263		2.425	3.87	-1.445	2.27188	1
Cthe_0051	conserved hypothetical protein	10.4469	3.83706	2.72263		1.94	3.385	-1.445	1.72805	1
Cthe_1898	hypothetical protein	52.8928	19.4271	2.72263		4.28	5.725	-1.445	3.1419	1
Cthe_2475	phage portal protein%2C SPP1 family	16.0555	5.91755	2.71321		2.565	4.005	-1.44	2.17589	1
Cthe_2761	glycoside hydrolase%2C family 9	43.5621	16.0555	2.71321		4.005	5.445	-1.44	2.40119	1
Cthe_1934	Abortive infection protein	48.8403	18.0009	2.71321		4.17	5.61	-1.44	3.47365	1
Cthe_2463	DNA binding domain%2C excisionase family	34.2968	12.6407	2.71321		3.66	5.1	-1.44	2.35176	1
Cthe_1926	conserved hypothetical protein precursor	18.7654	6.94031	2.70382		2.795	4.23	-1.435	2.23606	1
Cthe_2456	nuclease	36.5044	13.5011	2.70382		3.755	5.19	-1.435	2.76895	1
Cthe_1621	hypothetical protein	81.0084	29.9607	2.70382		4.905	6.34	-1.435	3.04634	1
Cthe_3137	hypothetical protein	52.8928	19.6302	2.69447		4.295	5.725	-1.43	3.52831	1
Cthe_0251	transglutaminase-like protein	36.2523	13.4543	2.69447		3.75	5.18	-1.43	3.34184	1
Cthe_0640	cellulosome enzyme%2C dockerin type I	49.694	18.443	2.69447		4.205	5.635	-1.43	2.88922	1
Cthe_1978	hypothetical protein	94.3532	35.0174	2.69447		5.13	6.56	-1.43	3.39776	1
Cthe_1320	LSU ribosomal protein L11P methyltransferase	131.143	48.8403	2.68515		5.61	7.035	-1.425	3.45242	1
Cthe_3191	ATPase involved in chromosome partitioning-like protein	354.588	132.055	2.68515		7.045	8.47	-1.425	3.20231	1
Cthe_2339	glycosyl transferase%2C group 1	46.2057	17.2079	2.68515		4.105	5.53	-1.425	2.7632	1
Cthe_3212	protein of unknown function DUF324	44.4774	16.6217	2.67586		4.055	5.475	-1.42	2.43883	1
Cthe_0158	ribonuclease G	186.108	69.551	2.67586		6.12	7.54	-1.42	3.61599	1
Cthe_2290	ABC transporter related protein	8.05564	3.01049	2.67586		1.59	3.01	-1.42	1.51714	1
Cthe_0032	glycoside hydrolase%2C family 26	423.143	158.683	2.6666		7.31	8.725	-1.415	3.30842	1
Cthe_0107	6%2C7-dimethyl-8-ribityllumazine synthase	719.076	269.66	2.6666		8.075	9.49	-1.415	3.90777	1
Cthe_2679	Tetratricopeptide TPR2	292.036	109.516	2.6666		6.775	8.19	-1.415	3.79347	1
Cthe_2880	ATP phosphoribosyltransferase regulatory subunit	8.72406	3.28297	2.65737		1.715	3.125	-1.41	1.60412	1
Cthe_0485	flagellar biosynthesis protein FlhA	111.43	41.9326	2.65737		5.39	6.8	-1.41	3.79958	1
Cthe_0783	RNA modification enzyme%2C MiaB family	185.465	70.0348	2.64818		6.13	7.535	-1.405	3.50518	1
Cthe_0055	hypothetical protein	10.2319	3.86375	2.64818		1.95	3.355	-1.405	1.68358	1
Cthe_1135	SEFIR domain containing protein	27.1899	10.2674	2.64818		3.36	4.765	-1.405	2.83408	1
Cthe_3230	hypothetical protein	258.676	97.6806	2.64818		6.61	8.015	-1.405	3.34354	1
Cthe_2857	hypothetical protein	11.7127	4.43828	2.63902		2.15	3.55	-1.4	1.85149	1
Cthe_2749	conserved hypothetical protein	163.71	62.2499	2.62989		5.96	7.355	-1.395	3.6456	1
Cthe_2121	hypothetical protein	252.476	96.0025	2.62989		6.585	7.98	-1.395	3.26722	1
Cthe_0971		266.871	101.829	2.62079		6.67	8.06	-1.39	3.1157	1
Cthe_2908	LSU ribosomal protein L22P	1384.36	528.222	2.62079		9.045	10.435	-1.39	3.55002	1
Cthe_0054	protein of unknown function DUF187	49.694	18.9615	2.62079		4.245	5.635	-1.39	2.89291	1
Cthe_1554	methylated-DNA--protein-cysteine methyltransferase	273.425	104.329	2.62079		6.705	8.095	-1.39	2.84564	1
Cthe_3068	periplasmic sensor signal transduction histidine kinase	55.9087	21.3328	2.62079		4.415	5.805	-1.39	3.05861	1
Cthe_0992	LSU ribosomal protein L7AE	531.896	202.953	2.62079		7.665	9.055	-1.39	2.99304	1
Cthe_2729	translation elongation factor 2 %28EF-2/EF-G%29	1213.53	463.042	2.62079		8.855	10.245	-1.39	3.36071	1
Cthe_1253	phosphoenolpyruvate synthase	60.1295	23.0229	2.61172		4.525	5.91	-1.385	3.06387	1
Cthe_0846	conserved hypothetical protein	962.071	369.646	2.60268		8.53	9.91	-1.38	2.77161	1
Cthe_1562	protein of unknown function DUF214	13.595	5.22344	2.60268		2.385	3.765	-1.38	2.00492	1
Cthe_2778	cytidyltransferase-related domain	23.5883	9.06307	2.60268		3.18	4.56	-1.38	2.64379	1
Cthe_1310	Accessory gene regulator B	27.6652	10.6295	2.60268		3.41	4.79	-1.38	2.25625	1
Cthe_1144	restriction modification system DNA specificity domain	31.0173	11.9588	2.59368		3.58	4.955	-1.375	2.40531	1
Cthe_0926	signal recognition particle-docking protein FtsY	120.259	46.3661	2.59368		5.535	6.91	-1.375	3.02586	1
Cthe_0612	SSS sodium solute transporter superfamily	1590.21	613.109	2.59368		9.26	10.635	-1.375	2.71627	1
Cthe_0617	Recombination protein MgsA	418.766	161.456	2.59368		7.335	8.71	-1.375	3.17901	1
Cthe_0045	copper amine oxidase-like protein	50.3877	19.4946	2.58471		4.285	5.655	-1.37	3.25811	1
Cthe_2070	conserved hypothetical protein	121.095	46.8507	2.58471		5.55	6.92	-1.37	3.26898	1
Cthe_3010	hypothetical protein	9.95209	3.85038	2.58471		1.945	3.315	-1.37	1.54708	1
Cthe_2968	4Fe-4S ferredoxin%2C iron-sulfur binding	28.3446	11.0043	2.57576		3.46	4.825	-1.365	3.06965	1
Cthe_0938	regulatory protein%2C DeoR	458.253	177.91	2.57576		7.475	8.84	-1.365	3.37684	1
Cthe_0227	hypothetical protein	112.206	43.5621	2.57576		5.445	6.81	-1.365	3.07962	1
Cthe_0208	single-stranded-DNA-specific exonuclease RecJ	37.4009	14.5203	2.57576		3.86	5.225	-1.365	2.35393	1
Cthe_1490		16.971	6.58873	2.57576		2.72	4.085	-1.365	2.19116	1
Cthe_2520	hypothetical protein	694.581	269.66	2.57576		8.075	9.44	-1.365	3.15754	1
Cthe_0271	type 3a%2C cellulose-binding	613.109	238.856	2.56685		7.9	9.26	-1.36	3.51005	1
Cthe_2267	Sodium-transporting two-sector ATPase	81.0084	31.5594	2.56685		4.98	6.34	-1.36	3.13853	1
Cthe_3026	GreA/GreB family elongation factor	91.7731	35.7532	2.56685		5.16	6.52	-1.36	3.81452	1
Cthe_0699	carboxyl transferase	397.552	154.879	2.56685		7.275	8.635	-1.36	3.92589	1
Cthe_2222	glycosyltransferase 28-like protein	25.8125	10.091	2.55797		3.335	4.69	-1.355	2.7358	1
Cthe_0960	SpoIID/LytB domain containing protein	44.9422	17.5695	2.55797		4.135	5.49	-1.355	2.88595	1
Cthe_3096	hypothetical protein	876.129	342.509	2.55797		8.42	9.775	-1.355	2.97877	1
Cthe_1102	fimbrial assembly protein	259.574	101.476	2.55797		6.665	8.02	-1.355	3.42032	1
Cthe_0245	transcriptional regulator%2C ArsR family	3528.89	1379.57	2.55797		10.43	11.785	-1.355	2.35764	1
Cthe_3049	TPR repeat domain containing protein	17.3276	6.79748	2.54912		2.765	4.115	-1.35	2.44553	1
Cthe_1529		11.3924	4.46915	2.54912		2.16	3.51	-1.35	1.92394	1
Cthe_1840	cysteine synthase	417.317	163.71	2.54912		7.355	8.705	-1.35	2.70822	1
Cthe_0632	hypothetical protein	639.145	251.602	2.5403		7.975	9.32	-1.345	3.81637	1
Cthe_1412	tryptophan synthase%2C beta chain	157.586	62.2499	2.53151		5.96	7.3	-1.34	3.25152	1
Cthe_3217	hypothetical protein	39.2603	15.5086	2.53151		3.955	5.295	-1.34	3.18555	1
Cthe_2692	glycosyl transferase%2C group 1	55.7152	22.0087	2.53151		4.46	5.8	-1.34	2.39902	1
Cthe_0654	biotin and thiamin synthesis associated protein	252.476	100.079	2.52275		6.645	7.98	-1.335	3.12676	1
Cthe_2734	VanW	23.5883	9.35022	2.52275		3.225	4.56	-1.335	2.43346	1
Cthe_0146	ribonuclease R	208.659	82.7106	2.52275		6.37	7.705	-1.335	3.12302	1
Cthe_0498	protein of unknown function DUF342	453.513	179.769	2.52275		7.49	8.825	-1.335	3.06926	1
Cthe_2204	cyanophycin synthetase	14.0257	5.57897	2.51403		2.48	3.81	-1.33	1.82252	1
Cthe_1336	hypothetical protein	28.2465	11.2356	2.51403		3.49	4.82	-1.33	2.83596	1
Cthe_0333	conserved hypothetical protein	209.383	83.2859	2.51403		6.38	7.71	-1.33	3.20206	1
Cthe_2354	nicotinate-nucleotide pyrophosphorylase %28carboxylating%29	252.476	100.427	2.51403		6.65	7.98	-1.33	2.90854	1
Cthe_2427	protein of unknown function DUF1385	654.841	260.475	2.51403		8.025	9.355	-1.33	2.93791	1
Cthe_0323	hypothetical protein	59.3016	23.5883	2.51403		4.56	5.89	-1.33	3.27782	1
Cthe_1654	conserved hypothetical protein	71.259	28.3446	2.51403		4.825	6.155	-1.33	3.46335	1
Cthe_2892	chaperonin GroEL	1060.11	423.143	2.50533		8.725	10.05	-1.325	2.60882	1
Cthe_2309	Nitrilase/cyanide hydratase and apolipoprotein N-acyltransferase	118.193	47.1766	2.50533		5.56	6.885	-1.325	3.70159	1
Cthe_0854	shikimate dehydrogenase	29.5482	11.7942	2.50533		3.56	4.885	-1.325	2.10236	1
Cthe_2994	hypothetical protein	107.635	43.1115	2.49666		5.43	6.75	-1.32	2.99511	1
Cthe_1260	4-hydroxybenzoyl-CoA thioesterase	645.825	258.676	2.49666		8.015	9.335	-1.32	2.38697	1
Cthe_0870	NADPH-dependent FMN reductase	894.539	358.294	2.49666		8.485	9.805	-1.32	2.60324	1
Cthe_1973	Tetratricopeptide TPR2	41.0696	16.4498	2.49666		4.04	5.36	-1.32	2.76911	1
Cthe_0760	hypothetical protein	87.4266	35.0174	2.49666		5.13	6.45	-1.32	3.20008	1
Cthe_0099	5%2C10-methylenetetrahydrofolate reductase	59.3016	23.7524	2.49666		4.57	5.89	-1.32	3.70736	1
Cthe_2237	flagellin-like protein	38.9891	15.6707	2.48802		3.97	5.285	-1.315	3.08012	1
Cthe_2921	LSU ribosomal protein L30P	894.539	359.538	2.48802		8.49	9.805	-1.315	3.52761	1
Cthe_1782	SSU ribosomal protein S9P	1878.02	754.826	2.48802		9.56	10.875	-1.315	2.51298	1
Cthe_2555	methyltransferase FkbM family	10.5195	4.22807	2.48802		2.08	3.395	-1.315	1.69592	1
Cthe_2725	DNA-directed RNA polymerase%2C beta' subunit	167.73	67.4151	2.48802		6.075	7.39	-1.315	2.95224	1
Cthe_0752	hypothetical protein	36.886	14.8769	2.47942		3.895	5.205	-1.31	2.53578	1
Cthe_0290	homoserine dehydrogenase	169.483	68.3562	2.47942		6.095	7.405	-1.31	3.32873	1
Cthe_2330	hypothetical protein	41.2122	16.6217	2.47942		4.055	5.365	-1.31	2.80663	1
Cthe_0325	NH%283%29-dependent NAD%28%2B%29 synthetase	56.8859	22.9433	2.47942		4.52	5.83	-1.31	3.25678	1
Cthe_2026	hypothetical protein	25.1939	10.1965	2.47084		3.35	4.655	-1.305	2.68648	1
Cthe_1971	hypothetical protein	53.4456	21.6306	2.47084		4.435	5.74	-1.305	2.63172	1
Cthe_3204	CRISPR-associated helicase Cas3	7.75432	3.13834	2.47084		1.65	2.955	-1.305	1.45766	1
Cthe_3202	CRISPR-associated protein%2C Csh2 family	19.1597	7.75432	2.47084		2.955	4.26	-1.305	2.34365	1
Cthe_1236	Fibronectin%2C type III	324.034	131.143	2.47084		7.035	8.34	-1.305	3.20482	1
Cthe_0298	methyl-accepting chemotaxis sensory transducer	26.2637	10.6664	2.46229		3.415	4.715	-1.3	2.69307	1
Cthe_2093	conserved hypothetical protein	526.394	213.783	2.46229		7.74	9.04	-1.3	2.96776	1
Cthe_0559	single-strand binding protein/Primosomal replication protein n	152.219	62.0345	2.45377		5.955	7.25	-1.295	3.8155	1
Cthe_2071	conserved hypothetical protein	22.6274	9.22149	2.45377		3.205	4.5	-1.295	2.3604	1
Cthe_0930	Radical SAM	49.8665	20.3224	2.45377		4.345	5.64	-1.295	2.61379	1
Cthe_2730	translation elongation factor 1A %28EF-1A/EF-Tu%29	5934.87	2418.67	2.45377		11.24	12.535	-1.295	2.81113	1
Cthe_0344	Malate dehydrogenase %28oxaloacetate-decarboxylating%29	574.037	234.753	2.44528		7.875	9.165	-1.29	2.54455	1
Cthe_1037	cell wall hydrolase/autolysin	340.144	139.102	2.44528		7.12	8.41	-1.29	2.93557	1
Cthe_2279	polar amino acid ABC transporter%2C inner membrane subunit	196.72	80.7282	2.43682		6.335	7.62	-1.285	3.17033	1
Cthe_0561	ApbE-like lipoprotein	100.079	41.0696	2.43682		5.36	6.645	-1.285	3.13257	1
Cthe_0721	nitrogen-fixing NifU-like protein	4592.3	1884.54	2.43682		10.88	12.165	-1.285	2.56719	1
Cthe_2889	phosphoribosyl-ATP pyrophosphatase / phosphoribosyl-AMP cyclohydrolase	54.9482	22.6274	2.42839		4.5	5.78	-1.28	2.45572	1
Cthe_2231	Methyltransferase type 11	18.7654	7.72749	2.42839		2.95	4.23	-1.28	2.29799	1
Cthe_1679	Methyltransferase type 11	16.5069	6.79748	2.42839		2.765	4.045	-1.28	2.12373	1
Cthe_2711	hypothetical protein	229.922	94.6808	2.42839		6.565	7.845	-1.28	3.36233	1
Cthe_1228	Ser-tRNA%28Thr%29 hydrolase / threonyl-tRNA synthetase	350.92	145.009	2.41999		7.18	8.455	-1.275	2.83628	1
Cthe_0225		66.9494	27.6652	2.41999		4.79	6.065	-1.275	2.96892	1
Cthe_2345	DegT/DnrJ/EryC1/StrS aminotransferase	52.7098	21.781	2.41999		4.445	5.72	-1.275	2.84979	1
Cthe_2939	tRNA pseudouridine synthase A	91.7731	37.923	2.41999		5.245	6.52	-1.275	3.10562	1
Cthe_0411	hypothetical protein	330.842	136.712	2.41999		7.095	8.37	-1.275	3.762	1
Cthe_0831	farnesyl-diphosphate synthase	44.7867	18.5713	2.41162		4.215	5.485	-1.27	3.03471	1
Cthe_0229	NAD-dependent epimerase/dehydratase	72.5046	30.0647	2.41162		4.91	6.18	-1.27	2.50435	1
Cthe_3190	helicase%2C RecD/TraA family	122.361	50.7382	2.41162		5.665	6.935	-1.27	3.11938	1
Cthe_1780	conserved hypothetical protein	28.9401	12.042	2.40327		3.59	4.855	-1.265	2.624	1
Cthe_0189	non-canonical purine NTP pyrophosphatase%2C rdgB/HAM1 family	189.362	78.7932	2.40327		6.3	7.565	-1.265	3.01229	1
Cthe_0604	hypothetical protein	334.3	139.102	2.40327		7.12	8.385	-1.265	2.67104	1
Cthe_2226	FkbH like protein	146.018	60.9688	2.39496		5.93	7.19	-1.26	3.5665	1
Cthe_2150	integral membrane protein-like protein	100.775	42.0782	2.39496		5.395	6.655	-1.26	3.41317	1
Cthe_2343	Acetyltransferase%2C GNAT family	33.7076	14.0744	2.39496		3.815	5.075	-1.26	3.1865	1
Cthe_1571	binding-protein-dependent transport systems inner membrane component	25.7232	10.7406	2.39496		3.425	4.685	-1.26	2.663	1
Cthe_2091	hypothetical protein	16.971	7.08614	2.39496		2.825	4.085	-1.26	2.20618	1
Cthe_2890	putative transcriptional regulator	39.3966	16.4498	2.39496		4.04	5.3	-1.26	2.31659	1
Cthe_2891	chaperonin Cpn10	574.037	239.686	2.39496		7.905	9.165	-1.26	3.48028	1
Cthe_3203	CRISPR-associated protein Cas5%2C Hmari subtype	26.2637	11.0043	2.38667		3.46	4.715	-1.255	2.67739	1
Cthe_3073	HAD-superfamily hydrolase%2C subfamily IA%2C variant 3	129.787	54.3798	2.38667		5.765	7.02	-1.255	2.94388	1
Cthe_3032	hypothetical protein	290.018	121.516	2.38667		6.925	8.18	-1.255	2.83356	1
Cthe_0154	protein of unknown function DUF1292	4497.79	1884.54	2.38667		10.88	12.135	-1.255	2.3665	1
Cthe_2256	primary replicative DNA helicase	215.269	90.5097	2.37841		6.5	7.75	-1.25	2.94244	1
Cthe_1935	arginyl-tRNA synthetase	386.681	162.579	2.37841		7.345	8.595	-1.25	2.89982	1
Cthe_2278	extracellular solute-binding protein%2C family 3	786.88	330.842	2.37841		8.37	9.62	-1.25	2.38066	1
Cthe_2472	hypothetical protein	44.1702	18.5713	2.37841		4.215	5.465	-1.25	2.42008	1
Cthe_2205	cyanophycinase	8.11168	3.41054	2.37841		1.77	3.02	-1.25	1.48128	1
Cthe_2138	glycoside hydrolase%2C family 43	12.5099	5.25977	2.37841		2.395	3.645	-1.25	1.77899	1
Cthe_1572	ABC transporter related protein	23.2636	9.78112	2.37841		3.29	4.54	-1.25	2.51292	1
Cthe_2192	hypothetical protein	100.775	42.3708	2.37841		5.405	6.655	-1.25	2.91217	1
Cthe_2142	recombination protein RecR	303.384	127.557	2.37841		6.995	8.245	-1.25	2.51206	1
Cthe_1969	hypothetical protein	25.4572	10.7406	2.37019		3.425	4.67	-1.245	2.05766	1
Cthe_2511	MscS Mechanosensitive ion channel	29.8571	12.5969	2.37019		3.655	4.9	-1.245	2.61026	1
Cthe_2588	pantothenate kinase	163.71	69.0706	2.37019		6.11	7.355	-1.245	3.30254	1
Cthe_0730	conserved hypothetical protein	163.71	69.0706	2.37019		6.11	7.355	-1.245	2.74729	1
Cthe_0807	response regulator receiver modulated CheB methylesterase	9.48074	4.01389	2.36199		2.005	3.245	-1.24	1.67183	1
Cthe_1393	multi-sensor signal transduction histidine kinase	41.2122	17.4481	2.36199		4.125	5.365	-1.24	3.3658	1
Cthe_0216	small acid-soluble spore protein%2C alpha/beta type	11.5115	4.87364	2.36199		2.285	3.525	-1.24	1.77307	1
Cthe_1534	hypothetical protein	17.4481	7.38706	2.36199		2.885	4.125	-1.24	2.18503	1
Cthe_2141	metal-dependent phosphohydrolase%2C HD subdomain	29.7538	12.5969	2.36199		3.655	4.895	-1.24	2.78684	1
Cthe_2586	amidohydrolase 2	290.018	122.786	2.36199		6.94	8.18	-1.24	3.13072	1
Cthe_2934	ABC transporter related protein	67.4151	28.6408	2.35381		4.84	6.075	-1.235	3.39331	1
Cthe_0770	signal recognition particle subunit FFH/SRP54 %28srp54%29	421.679	179.147	2.35381		7.485	8.72	-1.235	2.60531	1
Cthe_2917	SSU ribosomal protein S8P	1221.98	519.147	2.35381		9.02	10.255	-1.235	2.91531	1
Cthe_1416	hypothetical protein	10.0213	4.25748	2.35381		2.09	3.325	-1.235	1.72524	1
Cthe_0408	diguanylate cyclase/phosphodiesterase with PAS/PAC sensor%28s%29	140.07	59.5075	2.35381		5.895	7.13	-1.235	3.11969	1
Cthe_0230	hypothetical protein	212.306	90.1965	2.35381		6.495	7.73	-1.235	2.97917	1
Cthe_0565	conserved hypothetical protein	1734.13	736.734	2.35381		9.525	10.76	-1.235	3.0191	1
Cthe_2688	polysaccharide biosynthesis protein	10.5927	4.51586	2.34567		2.175	3.405	-1.23	1.81496	1
Cthe_0997	4-hydroxy-3-methylbut-2-en-1-yl diphosphate synthase	174.248	74.2851	2.34567		6.215	7.445	-1.23	3.06696	1
Cthe_0427	serine phosphatase	570.072	243.032	2.34567		7.925	9.155	-1.23	2.45066	1
Cthe_0127	RNA methyltransferase%2C TrmH family%2C group 2	84.7417	36.2523	2.33755		5.18	6.405	-1.225	2.99309	1
Cthe_2910	LSU ribosomal protein L16P	978.888	418.766	2.33755		8.71	9.935	-1.225	2.84877	1
Cthe_0861	cell envelope-related transcriptional attenuator	250.732	107.262	2.33755		6.745	7.97	-1.225	3.47164	1
Cthe_3128	iron-sulfur flavoprotein	31.233	13.3614	2.33755		3.74	4.965	-1.225	2.85768	1
Cthe_0231	Radical SAM	62.466	26.7228	2.33755		4.74	5.965	-1.225	2.85768	1
Cthe_0687	condensin subunit ScpA	200.159	85.6274	2.33755		6.42	7.645	-1.225	2.92364	1
Cthe_0009	YD repeat containing protein	62.0345	26.6304	2.32947		4.735	5.955	-1.22	2.57036	1
Cthe_2305	Undecaprenyl-diphosphatase	130.69	56.1028	2.32947		5.81	7.03	-1.22	3.66265	1
Cthe_2646	hypothetical protein	2.70382	1.16473	2.32141		0.22	1.435	-1.215	2.69939	1
Cthe_1537	conserved hypothetical protein	15.9446	6.86852	2.32141		2.78	3.995	-1.215	1.91251	1
Cthe_0684	Polynucleotide adenylyltransferase region	38.9891	16.7955	2.32141		4.07	5.285	-1.215	2.67352	1
Cthe_3198	hypothetical protein	17.8147	7.70076	2.31338		2.945	4.155	-1.21	2.18892	1
Cthe_1094	Radical SAM-like protein	206.5	89.2636	2.31338		6.48	7.69	-1.21	3.25325	1
Cthe_2060	RNA methyltransferase%2C TrmH family%2C group 3	297.14	128.444	2.31338		7.005	8.215	-1.21	3.73976	1
Cthe_2813	two component transcriptional regulator%2C winged helix family	23.7524	10.2674	2.31338		3.36	4.57	-1.21	2.55239	1
Cthe_0286	response regulator receiver sensor signal transduction histidine kinase	66.257	28.6408	2.31338		4.84	6.05	-1.21	2.97701	1
Cthe_3133	alpha/beta hydrolase fold	36.7583	15.8895	2.31338		3.99	5.2	-1.21	3.04229	1
Cthe_1491	transcriptional regulator%2C PadR family	41.6429	18.0009	2.31338		4.17	5.38	-1.21	2.70647	1
Cthe_2085	deoxyuridine 5'-triphosphate nucleotidohydrolase	108.76	47.0134	2.31338		5.555	6.765	-1.21	3.69665	1
Cthe_0552	transcriptional regulator	329.698	143.013	2.30537		7.16	8.365	-1.205	3.17834	1
Cthe_0253	ATPase associated with various cellular activities%2C AAA3	29.9607	12.996	2.30537		3.7	4.905	-1.205	2.61339	1
Cthe_0258	cellulosome enzyme%2C dockerin type I	72.5046	31.4503	2.30537		4.975	6.18	-1.205	2.88148	1
Cthe_1269	conserved hypothetical protein	78.249	33.942	2.30537		5.085	6.29	-1.205	3.40589	1
Cthe_0865	3-methyl-2-oxobutanoate dehydrogenase %28ferredoxin%29	1071.19	464.65	2.30537		8.86	10.065	-1.205	2.43145	1
Cthe_2978	transcriptional regulator%2C Crp/Fnr family	42.0782	18.2522	2.30537		4.19	5.395	-1.205	2.9143	1
Cthe_2678	hypothetical protein	151.167	65.7993	2.2974		6.04	7.24	-1.2	3.2813	1
Cthe_1007	GTP-binding protein TypA	170.072	74.028	2.2974		6.21	7.41	-1.2	3.01884	1
Cthe_0713	1-acyl-sn-glycerol-3-phosphate acyltransferase	388.023	168.897	2.2974		7.4	8.6	-1.2	3.04714	1
Cthe_3156	methyl-accepting chemotaxis sensory transducer	376.107	163.71	2.2974		7.355	8.555	-1.2	2.67233	1
Cthe_2311	hypothetical protein	5095.47	2217.93	2.2974		11.115	12.315	-1.2	2.23045	1
Cthe_1834	hypothetical protein	61.1805	26.6304	2.2974		4.735	5.935	-1.2	3.58775	1
Cthe_0544	protein serine/threonine phosphatases	151.167	66.0277	2.28945		6.045	7.24	-1.195	2.97367	1
Cthe_3165	PpiC-type peptidyl-prolyl cis-trans isomerase	568.1	248.138	2.28945		7.955	9.15	-1.195	2.98497	1
Cthe_0243	copper amine oxidase-like protein	253.352	110.661	2.28945		6.79	7.985	-1.195	3.3037	1
Cthe_2140	conserved hypothetical protein	33.3589	14.5707	2.28945		3.865	5.06	-1.195	2.70865	1
Cthe_1062	VanW	482.706	210.839	2.28945		7.72	8.915	-1.195	2.60206	1
Cthe_3012	Carbohydrate binding family 6	106.153	46.5271	2.28153		5.54	6.73	-1.19	2.9289	1
Cthe_0994	NusA antitermination factor	897.644	393.44	2.28153		8.62	9.81	-1.19	2.36971	1
Cthe_1301	protein of unknown function DUF795	60.1295	26.3549	2.28153		4.72	5.91	-1.19	3.04807	1
Cthe_1067	GTP-binding protein Era	116.97	51.2685	2.28153		5.68	6.87	-1.19	3.48679	1
Cthe_0459	DNA protecting protein DprA	94.0268	41.2122	2.28153		5.365	6.555	-1.19	2.91668	1
Cthe_0206	UvrD/REP helicase	48.8403	21.4812	2.27363		4.425	5.61	-1.185	3.15515	1
Cthe_0743	MATE efflux family protein	196.039	86.5223	2.26577		6.435	7.615	-1.18	2.67343	1
Cthe_1323	GrpE protein	576.03	254.232	2.26577		7.99	9.17	-1.18	2.3554	1
Cthe_1546	4Fe-4S ferredoxin%2C iron-sulfur binding	18.507	8.1681	2.26577		3.03	4.21	-1.18	2.46646	1
Cthe_0334	putative anti-sigma regulatory factor%2C serine/threonine protein kinase	100.775	44.4774	2.26577		5.475	6.655	-1.18	2.75669	1
Cthe_1527	periplasmic sensor signal transduction histidine kinase	23.5883	10.4107	2.26577		3.38	4.56	-1.18	2.78068	1
Cthe_2139	alpha-L-arabinofuranosidase B	13.0864	5.77572	2.26577		2.53	3.71	-1.18	2.05023	1
Cthe_1046	extracellular solute-binding protein%2C family 1	15.6165	6.89237	2.26577		2.785	3.965	-1.18	2.29194	1
Cthe_0249	peptidase C11%2C clostripain	61.1805	27.0021	2.26577		4.755	5.935	-1.18	2.89136	1
Cthe_1774	SSU ribosomal protein S18P alanine acetyltransferase	127.557	56.2975	2.26577		5.815	6.995	-1.18	3.16307	1
Cthe_0299	MATE efflux family protein	1230.48	544.958	2.25793		9.09	10.265	-1.175	2.64188	1
Cthe_3050	Fibronectin%2C type III	27.379	12.1257	2.25793		3.6	4.775	-1.175	2.42563	1
Cthe_1773	peptidase S16%2C lon-like protein	58.2829	25.8125	2.25793		4.69	5.865	-1.175	3.6376	1
Cthe_0833	Exodeoxyribonuclease VII large subunit	129.338	57.2816	2.25793		5.84	7.015	-1.175	3.34369	1
Cthe_1143	hypothetical protein	42.8137	18.9615	2.25793		4.245	5.42	-1.175	2.90356	1
Cthe_0364	transcriptional regulator%2C XRE family	204.364	90.5097	2.25793		6.5	7.675	-1.175	3.4514	1
Cthe_0437	hypothetical protein	229.126	101.829	2.25012		6.67	7.84	-1.17	2.82284	1
Cthe_2202	hypothetical protein	309.758	137.663	2.25012		7.105	8.275	-1.17	3.24905	1
Cthe_1749	DNA-cytosine methyltransferase	301.288	133.899	2.25012		7.065	8.235	-1.17	3.11195	1
Cthe_3215	CRISPR-associated protein%2C TM1812 family	13.9772	6.23332	2.24233		2.64	3.805	-1.165	1.86582	1
Cthe_0280	Coat F	57.2816	25.5455	2.24233		4.675	5.84	-1.165	3.15683	1
Cthe_0873	anthranilate phosphoribosyltransferase	71.0124	31.669	2.24233		4.985	6.15	-1.165	2.88144	1
Cthe_3164	two component transcriptional regulator%2C AraC family	546.849	244.722	2.23457		7.935	9.095	-1.16	2.46422	1
Cthe_0795	alpha amylase%2C catalytic region	51.6251	23.1029	2.23457		4.53	5.69	-1.16	2.56011	1
Cthe_2504	conserved hypothetical protein	27.2843	12.2101	2.23457		3.61	4.77	-1.16	2.64891	1
Cthe_2564	hypothetical protein	77.1717	34.5353	2.23457		5.11	6.27	-1.16	2.93738	1
Cthe_0700	biotin/lipoyl attachment protein	135.768	61.1805	2.21914		5.935	7.085	-1.15	3.17996	1
Cthe_2590	glycoside hydrolase%2C family 10	148.056	66.7178	2.21914		6.06	7.21	-1.15	3.32215	1
Cthe_2253	ATP-dependent metalloprotease FtsH	1408.55	634.73	2.21914		9.31	10.46	-1.15	2.38215	1
Cthe_0224		70.5219	31.779	2.21914		4.99	6.14	-1.15	2.8409	1
Cthe_0015	alpha-L-arabinofuranosidase B	202.953	91.7731	2.21146		6.52	7.665	-1.145	2.73589	1
Cthe_0618	ferrous iron transport protein B	2120.22	958.743	2.21146		9.905	11.05	-1.145	2.93753	1
Cthe_2991	NADH:flavin oxidoreductase/NADH oxidase	34.0598	15.4015	2.21146		3.945	5.09	-1.145	2.24683	1
Cthe_1061	conserved hypothetical protein	138.141	62.466	2.21146		5.965	7.11	-1.145	3.04605	1
Cthe_1858	peptidase M23B	258.676	116.97	2.21146		6.87	8.015	-1.145	2.75617	1
Cthe_1375	aspartate kinase	204.364	92.4115	2.21146		6.53	7.675	-1.145	3.12263	1
Cthe_0497		1573.76	711.638	2.21146		9.475	10.62	-1.145	2.33915	1
Cthe_2918	LSU ribosomal protein L6P	1120.56	508.463	2.20381		8.99	10.13	-1.14	2.2563	1
Cthe_0181	Holliday junction DNA helicase subunit RuvA	41.4989	18.8305	2.20381		4.235	5.375	-1.14	2.51048	1
Cthe_1810	peptidase M56%2C BlaR1	39.5334	18.0009	2.19619		4.17	5.305	-1.135	2.11599	1
Cthe_2633	hypothetical protein	584.071	265.948	2.19619		8.055	9.19	-1.135	2.15954	1
Cthe_2920	SSU ribosomal protein S5P	817.458	373.509	2.18859		8.545	9.675	-1.13	2.83187	1
Cthe_0689	RDD domain containing protein	71.5064	32.6724	2.18859		5.03	6.16	-1.13	2.86126	1
Cthe_0647	anaerobic ribonucleoside-triphosphate reductase activating protein	1034.7	472.772	2.18859		8.885	10.015	-1.13	2.33683	1
Cthe_0486	GTP-binding signal recognition particle SRP54%2C G-domain	264.111	120.676	2.18859		6.915	8.045	-1.13	2.84554	1
Cthe_0855	HAD superfamily %28subfamily IIIA%29 phosphatase%2C TIGR01668	96.3358	44.0173	2.18859		5.46	6.59	-1.13	2.60359	1
Cthe_0262	glutamate-5-semialdehyde dehydrogenase	716.588	327.42	2.18859		8.355	9.485	-1.13	3.01773	1
Cthe_2381	seryl-tRNA synthetase	225.972	103.609	2.18102		6.695	7.82	-1.125	2.96949	1
Cthe_2925	methionine aminopeptidase%2C type I	864.067	396.177	2.18102		8.63	9.755	-1.125	2.47495	1
Cthe_2162	peptidase C26	152.219	70.0348	2.17347		6.13	7.25	-1.12	3.14606	1
Cthe_1329	putative CoA-substrate-specific enzyme activase	384.01	176.681	2.17347		7.465	8.585	-1.12	2.55538	1
Cthe_0903	protein translocase subunit secF	1002.93	461.44	2.17347		8.85	9.97	-1.12	2.60117	1
Cthe_2898	anti-sigma-factor antagonist	604.668	278.204	2.17347		8.12	9.24	-1.12	2.32574	1
Cthe_1510	short-chain dehydrogenase/reductase SDR	56.493	25.9921	2.17347		4.7	5.82	-1.12	2.67035	1
Cthe_1811	transcriptional repressor%2C CopY family	50.0397	23.0229	2.17347		4.525	5.645	-1.12	3.02352	1
Cthe_0105	riboflavin synthase%2C alpha subunit	792.353	365.822	2.16595		8.515	9.63	-1.115	2.41141	1
Cthe_1775	peptidase M22%2C glycoprotease	87.1241	40.2244	2.16595		5.33	6.445	-1.115	3.01392	1
Cthe_1517	type I phosphodiesterase/nucleotide pyrophosphatase	91.1392	42.0782	2.16595		5.395	6.51	-1.115	3.14952	1
Cthe_1326	GTP-binding protein LepA	105.055	48.5029	2.16595		5.6	6.715	-1.115	2.61923	1
Cthe_2704	transketolase subunit A	1418.35	654.841	2.16595		9.355	10.47	-1.115	2.55672	1
Cthe_1631	conserved hypothetical protein	117.377	54.1917	2.16595		5.76	6.875	-1.115	3.50599	1
Cthe_3063	Acetyl xylan esterase	15.9446	7.38706	2.15846		2.885	3.995	-1.11	1.97235	1
Cthe_0277	conserved hypothetical protein	118.603	54.9482	2.15846		5.78	6.89	-1.11	3.32892	1
Cthe_0445	cell division protein FtsZ	396.177	184.183	2.15099		7.525	8.63	-1.105	3.38957	1
Cthe_1622	conserved hypothetical protein	40.2244	18.7004	2.15099		4.225	5.33	-1.105	2.77876	1
Cthe_0937	phosphate:acyl-[acyl carrier protein] acyltransferase	328.557	152.747	2.15099		7.255	8.36	-1.105	2.89245	1
Cthe_0998	RseP peptidase. Metallo peptidase. MEROPS family M50B	58.892	27.4741	2.14355		4.78	5.88	-1.1	3.17821	1
Cthe_0131	hypothetical protein	31.3414	14.6213	2.14355		3.87	4.97	-1.1	2.48823	1
Cthe_1860	cell division ATP-binding protein FtsE	128	59.7141	2.14355		5.9	7	-1.1	3.08902	1
Cthe_2696	carbohydrate kinase%2C YjeF related protein	56.2975	26.3549	2.13613		4.72	5.815	-1.095	2.44249	1
Cthe_2078	protein of unknown function UPF0029	809.002	378.723	2.13613		8.565	9.66	-1.095	2.28892	1
Cthe_0944	SMC protein-like protein	37.7918	17.6917	2.13613		4.145	5.24	-1.095	2.18905	1
Cthe_2899	putative anti-sigma regulatory factor%2C serine/threonine protein kinase	630.346	295.088	2.13613		8.205	9.3	-1.095	2.89958	1
Cthe_0812	response regulator receiver protein	58.4852	27.379	2.13613		4.775	5.87	-1.095	2.70104	1
Cthe_1839	Radical SAM	776.047	363.296	2.13613		8.505	9.6	-1.095	3.21333	1
Cthe_1379	oxidoreductase-like protein	11.0043	5.15153	2.13613		2.365	3.46	-1.095	1.45008	1
Cthe_1857	carboxyl-terminal protease	131.599	61.606	2.13613		5.945	7.04	-1.095	3.24572	1
Cthe_0282	glycogen/starch synthases%2C ADP-glucose type	16.7955	7.88986	2.12874		2.98	4.07	-1.09	2.12468	1
Cthe_0677	phosphopentomutase	27.379	12.8616	2.12874		3.685	4.775	-1.09	2.58527	1
Cthe_1035	DNA ligase%2C NAD-dependent	74.8017	35.139	2.12874		5.135	6.225	-1.09	2.71203	1
Cthe_2038	cellulosome enzyme%2C dockerin type I	47.8352	22.4711	2.12874		4.49	5.58	-1.09	3.50541	1
Cthe_0001	Recombinase	111.817	52.5275	2.12874		5.715	6.805	-1.09	3.02364	1
Cthe_1034	hypothetical protein	588.134	276.282	2.12874		8.11	9.2	-1.09	2.9526	1
Cthe_1549	Methyltransferase type 12	29.446	13.8326	2.12874		3.79	4.88	-1.09	2.51073	1
Cthe_2335	polysaccharide biosynthesis protein	30.803	14.5203	2.12138		3.86	4.945	-1.085	2.31215	1
Cthe_0259	Rhomboid-like protein	54.5686	25.7232	2.12138		4.685	5.77	-1.085	3.05838	1
Cthe_0019	regulatory protein%2C P-II family	476.06	224.411	2.12138		7.81	8.895	-1.085	2.76361	1
Cthe_0902	3-methyl-2-oxobutanoate hydroxymethyltransferase	1234.75	582.05	2.12138		9.185	10.27	-1.085	2.63184	1
Cthe_0175	polysaccharide deacetylase	329.698	155.957	2.11404		7.285	8.365	-1.08	2.54818	1
Cthe_0885	Dephospho-CoA kinase	61.8199	29.2426	2.11404		4.87	5.95	-1.08	2.485	1
Cthe_3069	two component transcriptional regulator%2C winged helix family	58.892	27.8576	2.11404		4.8	5.88	-1.08	3.06364	1
Cthe_1807	conserved hypothetical protein	1200.98	568.1	2.11404		9.15	10.23	-1.08	2.0028	1
Cthe_0094	cell division topological specificity factor MinE	696.993	330.842	2.10672		8.37	9.445	-1.075	2.80614	1
Cthe_2032	hypothetical protein	20.2521	9.61309	2.10672		3.265	4.34	-1.075	2.24588	1
Cthe_2841	conserved hypothetical protein	66.0277	31.3414	2.10672		4.97	6.045	-1.075	2.55714	1
Cthe_0900	aspartate 1-decarboxylase	1038.29	492.848	2.10672		8.945	10.02	-1.075	2.33033	1
Cthe_2922	LSU ribosomal protein L15P	1041.9	496.276	2.09943		8.955	10.025	-1.07	2.06332	1
Cthe_0357	alpha-glucan phosphorylases	357.054	170.662	2.09217		7.415	8.48	-1.065	3.08602	1
Cthe_1038	spore protease	8.54452	4.08405	2.09217		2.03	3.095	-1.065	1.48925	1
Cthe_1367	PHP-like protein	59.7141	28.5417	2.09217		4.835	5.9	-1.065	2.50848	1
Cthe_0337	PHP-like protein	35.7532	17.089	2.09217		4.095	5.16	-1.065	2.65725	1
Cthe_2321	conserved hypothetical protein	8.51496	4.06992	2.09217		2.025	3.09	-1.065	1.46894	1
Cthe_0382	hypothetical protein	9.12611	4.36203	2.09217		2.125	3.19	-1.065	1.56746	1
Cthe_0478	CheC%2C inhibitor of MCP methylation	282.088	134.83	2.09217		7.075	8.14	-1.065	2.31784	1
Cthe_2510	protein of unknown function DUF368	181.019	86.8227	2.08493		6.44	7.5	-1.06	2.68772	1
Cthe_1261	6-phosphofructokinase	533.742	256	2.08493		8	9.06	-1.06	2.74256	1
Cthe_0781	GCN5-related N-acetyltransferase	60.7579	29.2426	2.07772		4.87	5.925	-1.055	2.39845	1
Cthe_0531	hypothetical protein	11.5115	5.54044	2.07772		2.47	3.525	-1.055	1.68998	1
Cthe_0390	ROK domain containing protein	5634.22	2721.15	2.07053		11.41	12.46	-1.05	2.26559	1
Cthe_0814	DNA repair protein RecN	106.521	51.4465	2.07053		5.685	6.735	-1.05	3.17275	1
Cthe_0996	DNA polymerase III catalytic subunit%2C PolC type	45.2548	21.8566	2.07053		4.45	5.5	-1.05	3.27391	1
Cthe_0582	PAS/PAC sensor signal transduction histidine kinase	24.2515	11.7127	2.07053		3.55	4.6	-1.05	2.27553	1
Cthe_0645	methionine synthase %28B12-dependent%29	72.0037	34.7755	2.07053		5.12	6.17	-1.05	3.15043	1
Cthe_0214	phenylalanyl-tRNA synthetase%2C alpha subunit	113.772	54.9482	2.07053		5.78	6.83	-1.05	3.19583	1
Cthe_0176	hypothetical protein	752.214	364.557	2.06337		8.51	9.555	-1.045	2.28396	1
Cthe_0521	helicase-like protein	45.0983	21.8566	2.06337		4.45	5.495	-1.045	2.3119	1
Cthe_1321	chaperone protein DnaJ	272.479	132.055	2.06337		7.045	8.09	-1.045	3.2654	1
Cthe_2591	hypothetical protein	1093.7	531.896	2.05623		9.055	10.095	-1.04	2.25864	1
Cthe_0898	metal dependent phosphohydrolase	21.259	10.3388	2.05623		3.37	4.41	-1.04	2.57224	1
Cthe_2595	translation factor SUA5	185.465	90.1965	2.05623		6.495	7.535	-1.04	2.84385	1
Cthe_1307	cellulosome anchoring protein%2C cohesin region	207.217	100.775	2.05623		6.655	7.695	-1.04	2.76711	1
Cthe_1837	hypothetical protein	249	121.095	2.05623		6.92	7.96	-1.04	2.77623	1
Cthe_1258	copper amine oxidase-like protein	520.95	253.352	2.05623		7.985	9.025	-1.04	2.75276	1
Cthe_2915	LSU ribosomal protein L5P	1038.29	506.704	2.04911		8.985	10.02	-1.035	2.82216	1
Cthe_0972	hypothetical protein	14.3701	7.01285	2.04911		2.81	3.845	-1.035	1.77395	1
Cthe_1845	homoserine O-succinyltransferase	1196.83	586.099	2.04202		9.195	10.225	-1.03	2.29396	1
Cthe_1557	ABC transporter related protein	749.612	368.367	2.03496		8.525	9.55	-1.025	2.13766	1
Cthe_1448	MATE efflux family protein	10.091	4.95883	2.03496		2.31	3.335	-1.025	1.52896	1
Cthe_0762	protein of unknown function DUF1121	155.417	76.6386	2.02792		6.26	7.28	-1.02	2.94919	1
Cthe_2931	SSU ribosomal protein S4P	972.126	479.371	2.02792		8.905	9.925	-1.02	2.47089	1
Cthe_2112	two component transcriptional regulator%2C winged helix family	39.2603	19.3599	2.02792		4.275	5.295	-1.02	2.68499	1
Cthe_0964	amino acid-binding ACT	177.294	87.4266	2.02792		6.45	7.47	-1.02	2.61402	1
Cthe_0174	sulfatase	68.1197	33.7076	2.0209		5.075	6.09	-1.015	2.82794	1
Cthe_2913	LSU ribosomal protein L14P	734.185	363.296	2.0209		8.505	9.52	-1.015	2.58891	1
Cthe_2697	alanine racemase	66.487	33.0139	2.01391		5.045	6.055	-1.01	2.94808	1
Cthe_0707	Phosphoglycerate mutase	89.5735	44.4774	2.01391		5.475	6.485	-1.01	3.31231	1
Cthe_1783	LSU ribosomal protein L13P	2836.7	1408.55	2.01391		10.46	11.47	-1.01	2.50102	1
Cthe_1684	transposase IS3/IS911	71.0124	35.3834	2.00694		5.145	6.15	-1.005	2.26888	1
265 down-regulated genes with FC value ≤ 0.5
Cthe_0201	glutamate synthase %28NADPH%29 GltB3 subunit	413.001	828.869	0.49827		9.695	8.69	1.005	2.47848	1
Cthe_2193	Carbohydrate binding family 6	66.9494	134.83	0.496546		7.075	6.065	1.01	2.78764	1
Cthe_2657	bacterial nucleoid protein Hbs	641.364	1291.65	0.496546		10.335	9.325	1.01	2.05793	1
Cthe_0135	beta-ketoacyl synthase	6.06287	12.295	0.493116		3.62	2.6	1.02	1.83989	1
Cthe_3019	4Fe-4S ferredoxin%2C iron-sulfur binding	59.9214	121.938	0.49141		6.93	5.905	1.025	2.55999	1
Cthe_2230	acylneuraminate cytidylyltransferase	8.90737	18.3156	0.486327		4.195	3.155	1.04	2.09615	1
Cthe_2754	beta-lactamase-like protein	37.014	76.1093	0.486327		6.25	5.21	1.04	3.04354	1
Cthe_1293	metal dependent phosphohydrolase	150.123	310.834	0.482968		8.28	7.23	1.05	3.07337	1
Cthe_1965	alkyl hydroperoxide reductase/ Thiol specific antioxidant/ Mal allergen	22693.6	46987.8	0.482968		15.52	14.47	1.05	1.98487	1
Cthe_1589	transcriptional regulator	33.4747	69.3104	0.482968		6.115	5.065	1.05	3.38374	1
Cthe_1734	phage / plasmid primase%2C P4 family	9.35022	19.3599	0.482968		4.275	3.225	1.05	2.03875	1
Cthe_1879	hypothetical protein	374.806	778.741	0.481297		9.605	8.55	1.055	3.4873	1
Cthe_0954	Uracil phosphoribosyltransferase	459.844	955.426	0.481297		9.9	8.845	1.055	2.6444	1
Cthe_0969		14.2709	29.7538	0.479632		4.895	3.835	1.06	2.00711	1
Cthe_3000	phosphate transporter	265.948	556.408	0.477973		9.12	8.055	1.065	3.06957	1
Cthe_1295	5-formyltetrahydrofolate cyclo-ligase	210.839	444.18	0.474671		8.795	7.72	1.075	3.15685	1
Cthe_1277	putative methyltransferase	278.204	588.134	0.473029		9.2	8.12	1.08	2.93557	1
Cthe_0570	peptidase%2C membrane zinc metallopeptidase%2C putative	244.722	519.147	0.471392		9.02	7.935	1.085	2.78722	1
Cthe_3024	ech hydrogenase subunit A	98.7015	210.11	0.469761		7.715	6.625	1.09	3.41836	1
Cthe_0343	flavin reductase-like%2C FMN-binding	167.73	359.538	0.466516		8.49	7.39	1.1	2.52308	1
Cthe_0749	binding-protein-dependent transport systems inner membrane component	177.294	381.357	0.464902		8.575	7.47	1.105	2.87714	1
Cthe_3124	AMP-dependent synthetase and ligase	385.343	828.869	0.464902		9.695	8.59	1.105	2.63795	1
Cthe_2129		88.0347	190.019	0.463294		7.57	6.46	1.11	3.15028	1
Cthe_2842	conserved hypothetical protein	9.57983	20.8215	0.460094		4.38	3.26	1.12	2.53418	1
Cthe_0906	Radical SAM	108.76	236.386	0.460094		7.885	6.765	1.12	2.49065	1
Cthe_3227	copper amine oxidase-like protein	276.282	600.491	0.460094		9.23	8.11	1.12	3.57323	1
Cthe_1455	conserved hypothetical protein	32.6724	71.259	0.458502		6.155	5.03	1.125	3.20789	1
Cthe_1465	Redoxin	429.049	935.763	0.458502		9.87	8.745	1.125	3.41454	1
Cthe_0137	glyceraldehyde-3-phosphate dehydrogenase	6608.01	14512.4	0.455335		13.825	12.69	1.135	2.41189	1
Cthe_0061	BioY protein	291.025	639.145	0.455335		9.32	8.185	1.135	2.77424	1
Cthe_1484	transcriptional regulator	396.177	873.098	0.45376		9.77	8.63	1.14	2.2844	1
Cthe_0136	4'-phosphopantetheinyl transferase	4.45369	9.81508	0.45376		3.295	2.155	1.14	1.58423	1
Cthe_0794	aluminium resistance protein	99.7331	221.322	0.450625		7.79	6.64	1.15	3.29576	1
Cthe_2245	hypothetical protein	37.4009	82.9977	0.450625		6.375	5.225	1.15	2.58672	1
Cthe_1313	Phosphopantothenoylcysteine decarboxylase / Phosphopantothenate-cysteine ligase	72.0037	159.786	0.450625		7.32	6.17	1.15	2.95619	1
Cthe_0703	hypothetical protein	2592.27	5772.58	0.449066		12.495	11.34	1.155	2.43539	1
Cthe_2110	ABC transporter related protein	9.95209	22.2387	0.447513		4.475	3.315	1.16	2.62615	1
Cthe_1316	protein of unknown function DUF370	1086.14	2435.5	0.445964		11.25	10.085	1.165	2.18684	1
Cthe_0554	phosphoribosylformylglycinamidine synthase	25.3691	56.8859	0.445964		5.83	4.665	1.165	2.88487	1
Cthe_0361	hypothetical protein	3180.42	7156.31	0.444421		12.805	11.635	1.17	2.65696	1
Cthe_2443	transketolase subunit A	81.8551	184.183	0.444421		7.525	6.355	1.17	3.6709	1
Cthe_2874	Phosphoenolpyruvate carboxykinase %28GTP%29	2807.36	6316.9	0.444421		12.625	11.455	1.17	2.31976	1
Cthe_1432	transposase IS200-like protein	9.22149	20.9663	0.439825		4.39	3.205	1.185	2.36672	1
Cthe_2458	conserved hypothetical protein	267.798	608.874	0.439825		9.25	8.065	1.185	2.3728	1
Cthe_2180	Cl-channel%2C voltage gated	27.0021	61.3929	0.439825		5.94	4.755	1.185	2.96208	1
Cthe_2954	conserved hypothetical protein	9.12611	20.8215	0.438303		4.38	3.19	1.19	2.55142	1
Cthe_1715	phage protein%2C HK97 gp10 family	5.54044	12.7728	0.433769		3.675	2.47	1.205	1.97891	1
Cthe_2249	ATP-dependent DNA helicase%2C RecD/TraA family	7.31065	16.8538	0.433769		4.075	2.87	1.205	2.08662	1
Cthe_1515	GCN5-related N-acetyltransferase	50.9143	117.784	0.432269		6.88	5.67	1.21	2.58207	1
Cthe_0741	adenylosuccinate lyase	283.067	654.841	0.432269		9.355	8.145	1.21	3.02832	1
Cthe_1920	stage II sporulation protein R	11.0043	25.6342	0.429283		4.68	3.46	1.22	2.65034	1
Cthe_2414	Monogalactosyldiacylglycerol synthase	6.63456	15.5086	0.427798		3.955	2.73	1.225	2.1311	1
Cthe_1618	conserved hypothetical protein	4.72397	11.0809	0.426317		3.47	2.24	1.23	1.53855	1
Cthe_0034	cyclic nucleotide-binding protein	29.9607	70.5219	0.424842		6.14	4.905	1.235	2.7217	1
Cthe_0058	RNA polymerase sigma factor	200.159	471.136	0.424842		8.88	7.645	1.235	3.28579	1
Cthe_0648	glutamyl-tRNA synthetase	192.672	455.087	0.423373		8.83	7.59	1.24	3.13072	1
Cthe_0060	SEC-C motif containing protein	458.253	1086.14	0.421908		10.085	8.84	1.245	2.43763	1
Cthe_2314	hypothetical protein	20.393	48.5029	0.420448		5.6	4.35	1.25	3.15065	1
Cthe_2189	diguanylate cyclase with GAF sensor	353.361	840.439	0.420448		9.715	8.465	1.25	3.26359	1
Cthe_2442	carbohydrate kinase%2C FGGY	724.077	1740.15	0.416099		10.765	9.5	1.265	3.13578	1
Cthe_0368	NCAIR mutase %28PurE%29-related protein	127.116	306.555	0.41466		8.26	6.99	1.27	2.87868	1
Cthe_0803	pseudouridine synthase%2C RluA family	104.691	252.476	0.41466		7.98	6.71	1.27	3.05119	1
Cthe_0737	Phosphopantethiene-protein transferase	291.025	701.841	0.41466		9.455	8.185	1.27	2.98585	1
Cthe_2420	HD superfamily phosphohydrolases-like protein	175.46	424.612	0.413225		8.73	7.455	1.275	2.70553	1
Cthe_2444	transketolase subunit B	44.3235	107.262	0.413225		6.745	5.47	1.275	3.11768	1
Cthe_0979	Peptidoglycan glycosyltransferase	115.761	280.139	0.413225		8.13	6.855	1.275	3.25668	1
Cthe_0664	conserved hypothetical protein	9.44794	22.9433	0.411796		4.52	3.24	1.28	2.63463	1
Cthe_2132	abortive infection protein%2C putative	66.257	160.898	0.411796		7.33	6.05	1.28	3.07325	1
Cthe_1803	cobalamin %28vitamin B12%29 biosynthesis CbiM protein	216.767	526.394	0.411796		9.04	7.76	1.28	2.54161	1
Cthe_2851	hypothetical protein	122.786	299.207	0.410371		8.225	6.94	1.285	3.20575	1
Cthe_1639	DNA methylase N-4/N-6	5.87667	14.3204	0.410371		3.84	2.555	1.285	2.07995	1
Cthe_2834	conserved hypothetical protein precursor	37.1425	90.5097	0.410371		6.5	5.215	1.285	2.89411	1
Cthe_0200	FAD-dependent pyridine nucleotide-disulphide oxidoreductase	233.941	574.037	0.407536		9.165	7.87	1.295	3.0136	1
Cthe_2449	Phosphoglycerate mutase	14.2215	34.8962	0.407536		5.125	3.83	1.295	2.21024	1
Cthe_1112	transcriptional regulator%2C ArsR family	27.6652	68.3562	0.404721		6.095	4.79	1.305	2.91536	1
Cthe_2244	flagellar hook-associated protein FlgK	15.7797	38.9891	0.404721		5.285	3.98	1.305	3.15396	1
Cthe_2073	amidohydrolase	22.3159	55.3304	0.403321		5.79	4.48	1.31	2.94476	1
Cthe_0202	L-glutamine synthetase	102.537	256	0.400535		8	6.68	1.32	3.11582	1
Cthe_1458	extracellular solute-binding protein%2C family 3	499.728	1251.98	0.399149		10.29	8.965	1.325	2.80607	1
Cthe_1964	FAD-dependent pyridine nucleotide-disulphide oxidoreductase	7306.68	18305.6	0.399149		14.16	12.835	1.325	3.05887	1
Cthe_0193	sodium/hydrogen exchanger	38.1867	96.0025	0.397768		6.585	5.255	1.33	2.98529	1
Cthe_2407	AAA ATPase%2C central region	184.183	463.042	0.397768		8.855	7.525	1.33	2.77607	1
Cthe_2732	hypothetical protein	141.044	357.054	0.395021		8.48	7.14	1.34	2.77851	1
Cthe_3180	hypothetical protein	70.0348	177.294	0.395021		7.47	6.13	1.34	2.68347	1
Cthe_2435	electron transport complex%2C RnfABCDGE type%2C B subunit	48.0012	121.938	0.393654		6.93	5.585	1.345	3.53189	1
Cthe_1644	hypothetical protein	2565.46	6517.03	0.393654		12.67	11.325	1.345	2.82426	1
Cthe_2706	ABC transporter related protein	151.167	385.343	0.392292		8.59	7.24	1.35	3.63924	1
Cthe_1728	DNA-cytosine methyltransferase	9.06307	23.1831	0.390935		4.535	3.18	1.355	2.63928	1
Cthe_2748	SsrA-binding protein	499.728	1278.29	0.390935		10.32	8.965	1.355	2.63577	1
Cthe_0139	triosephosphate isomerase	1525.43	3902.01	0.390935		11.93	10.575	1.355	2.45348	1
Cthe_2360	glycoside hydrolase%2C family 9	12.5099	32.3344	0.386891		5.015	3.645	1.37	2.21507	1
Cthe_0138	phosphoglycerate kinase	1071.19	2778.33	0.385553		11.44	10.065	1.375	3.00782	1
Cthe_1364	hypothetical protein	99.0442	256.889	0.385553		8.005	6.63	1.375	2.58593	1
Cthe_3121	conserved hypothetical protein	6.54322	17.0299	0.384219		4.09	2.71	1.38	2.20323	1
Cthe_3071	protein of unknown function DUF1540	12.5099	32.5594	0.384219		5.025	3.645	1.38	3.01209	1
Cthe_1585	signal transduction histidine kinase%2C LytS	21.6306	56.2975	0.384219		5.815	4.435	1.38	2.64636	1
Cthe_0073	hypothetical protein	668.6	1746.2	0.382889		10.77	9.385	1.385	2.7035	1
Cthe_1082	hypothetical protein	8.51496	22.2387	0.382889		4.475	3.09	1.385	2.5227	1
Cthe_2783	hypothetical protein	6.77396	17.6917	0.382889		4.145	2.76	1.385	2.25988	1
Cthe_2663	methyl-accepting chemotaxis sensory transducer	39.5334	103.25	0.382889		6.69	5.305	1.385	3.63556	1
Cthe_3163	Carbohydrate binding family 25	852.172	2233.36	0.381565		11.125	9.735	1.39	2.16827	1
Cthe_1017	hypothetical protein	7.23504	18.9615	0.381565		4.245	2.855	1.39	2.54293	1
Cthe_1056	transglutaminase-like protein	32.2226	85.6274	0.376312		6.42	5.01	1.41	3.75634	1
Cthe_2165	protein of unknown function DUF1256	3.59253	9.57983	0.37501		3.26	1.845	1.415	1.6531	1
Cthe_3021	ech hydrogenase subunit D	49.18	131.599	0.373712		7.04	5.62	1.42	3.24797	1
Cthe_3139	conserved hypothetical protein	3.81055	10.1965	0.373712		3.35	1.93	1.42	1.73459	1
Cthe_1646	hypothetical protein	3.5186	9.44794	0.372419		3.24	1.815	1.425	1.67473	1
Cthe_1816	urease%2C alpha subunit	5.6962	15.2951	0.372419		3.935	2.51	1.425	2.00733	1
Cthe_1042	hypothetical protein	252.476	682.649	0.369847		9.415	7.98	1.435	3.16925	1
Cthe_1626	phage head-tail adaptor%2C putative	3.13834	8.51496	0.368567		3.09	1.65	1.44	1.55884	1
Cthe_2133	hypothetical protein	34.1781	93.7015	0.364755		6.55	5.095	1.455	3.36483	1
Cthe_0293	hypothetical protein	29.8571	82.1393	0.363493		6.36	4.9	1.46	3.33156	1
Cthe_1314	DNA-directed RNA polymerase%2C omega subunit	196.039	543.072	0.360982		9.085	7.615	1.47	3.07605	1
Cthe_3155	beta-lactamase-like protein	114.167	317.365	0.359733		8.31	6.835	1.475	3.46941	1
Cthe_2090	hypothetical protein	15393.1	42790.4	0.359733		15.385	13.91	1.475	2.38772	1
Cthe_1171	Serine-type D-Ala-D-Ala carboxypeptidase	206.5	580.037	0.356013		9.18	7.69	1.49	2.97284	1
Cthe_1744	conserved hypothetical protein	20.8215	58.4852	0.356013		5.87	4.38	1.49	3.03302	1
Cthe_1190	hypothetical protein	31.4503	88.9548	0.353553		6.475	4.975	1.5	3.19613	1
Cthe_1406	conserved hypothetical protein	9.57983	27.0958	0.353553		4.76	3.26	1.5	2.81876	1
Cthe_2542	SirA-like protein	53.8174	152.219	0.353553		7.25	5.75	1.5	3.14392	1
Cthe_1398	cellulosome enzyme%2C dockerin type I	989.119	2817.11	0.351111		11.46	9.95	1.51	3.57833	1
Cthe_2178	hypothetical protein	66.9494	192.005	0.348686		7.585	6.065	1.52	3.45654	1
Cthe_1085	glycosyl transferase%2C group 1	5.02805	14.42	0.348686		3.85	2.33	1.52	2.22095	1
Cthe_0396	ABC transporter related protein	40.2244	115.761	0.34748		6.855	5.33	1.525	3.1972	1
Cthe_2015	hypothetical protein	20.0426	57.8803	0.346277		5.855	4.325	1.53	2.98231	1
Cthe_0704	hypothetical protein	98.7015	286.026	0.345079		8.16	6.625	1.535	3.16605	1
Cthe_1456	ABC transporter related protein	64.4452	187.403	0.343885		7.55	6.01	1.54	3.08656	1
Cthe_2310	hypothetical protein	5.9794	17.5695	0.340329		4.135	2.58	1.555	2.20168	1
Cthe_3101	aminotransferase	38.4524	112.986	0.340329		6.82	5.265	1.555	3.64673	1
Cthe_2948	Allergen V5/Tpx-1 related	5.15153	15.2422	0.337978		3.93	2.365	1.565	2.12958	1
Cthe_2169	metallophosphoesterase	9.35022	27.8576	0.335643		4.8	3.225	1.575	3.01371	1
Cthe_1043	hypothetical protein	44.9422	133.899	0.335643		7.065	5.49	1.575	2.98688	1
Cthe_1764	Outer membrane protein-like protein	202.953	608.874	0.333325		9.25	7.665	1.585	3.2045	1
Cthe_2385	conserved hypothetical protein	4.01389	12.042	0.333325		3.59	2.005	1.585	1.98258	1
Cthe_0719	transcriptional regulator%2C BadM/Rrf2 family	171.255	515.561	0.332171		9.01	7.42	1.59	3.60124	1
Cthe_2629	UDP-N-acetylglucosamine pyrophosphorylase / glucosamine-1-phosphate N-acetyltransferase	220.556	663.982	0.332171		9.375	7.785	1.59	2.76802	1
Cthe_0980	cell division protein FtsL	939.012	2836.7	0.331022		11.47	9.875	1.595	2.90266	1
Cthe_1818	urease%2C gamma subunit	10.9283	33.1285	0.329877		5.05	3.45	1.6	2.75898	1
Cthe_1647	conserved hypothetical protein	5.09824	15.6165	0.326465		3.965	2.35	1.615	2.16442	1
Cthe_1633	conserved hypothetical protein	16.9123	51.8043	0.326465		5.695	4.08	1.615	2.8742	1
Cthe_0596	GTP-binding protein	60.1295	184.823	0.325335		7.53	5.91	1.62	3.48485	1
Cthe_2613	S-layer-like domain containing protein	108.76	335.461	0.32421		8.39	6.765	1.625	3.59442	1
Cthe_1766	glutamate 5-kinase	289.015	900.761	0.320856		9.815	8.175	1.64	3.70796	1
Cthe_1028	acetate kinase	50.5626	157.586	0.320856		7.3	5.66	1.64	4.07669	1
Cthe_0748	binding-protein-dependent transport systems inner membrane component	87.4266	273.425	0.319746		8.095	6.45	1.645	3.31851	1
Cthe_2251	methionine adenosyltransferase	145.009	456.667	0.317538		8.835	7.18	1.655	3.90689	1
Cthe_3020	ech hydrogenase subunit E	37.7918	119.428	0.316439		6.9	5.24	1.66	3.86188	1
Cthe_1864	N-acetylglutamate kinase	5.95871	18.8305	0.316439		4.235	2.575	1.66	2.52282	1
Cthe_1611	Peptidoglycan-binding LysM	4.27226	13.5479	0.315344		3.76	2.095	1.665	2.12307	1
Cthe_1397	glycosyl transferase%2C family 8	57.8803	184.183	0.314253		7.525	5.855	1.67	3.81938	1
Cthe_1521	hypothetical protein	23.5883	75.0614	0.314253		6.23	4.56	1.67	3.79684	1
Cthe_0374	glutamate dehydrogenase %28NADP%29	598.414	1917.49	0.312083		10.905	9.225	1.68	3.37361	1
Cthe_0102	tRNA %28guanine-N%287%29-%29-methyltransferase	167.73	537.455	0.312083		9.07	7.39	1.68	3.80519	1
Cthe_1006	SSU ribosomal protein S2P	1089.92	3504.52	0.311003		11.775	10.09	1.685	2.8116	1
Cthe_0747	extracellular solute-binding protein%2C family 1	126.238	410.148	0.307786		8.68	6.98	1.7	3.18214	1
Cthe_1058	serine hydroxymethyltransferase	169.483	550.653	0.307786		9.105	7.405	1.7	3.69204	1
Cthe_2673	hypothetical protein	7.70076	25.1939	0.30566		4.655	2.945	1.71	2.79411	1
Cthe_1402	iron %28metal%29 dependent repressor%2C DtxR family	4.50023	14.7741	0.304603		3.885	2.17	1.715	2.02958	1
Cthe_3085	response regulator receiver protein	89.2636	293.049	0.304603		8.195	6.48	1.715	3.91994	1
Cthe_1055	protein of unknown function DUF58	32.7858	108.008	0.303549		6.755	5.035	1.72	3.61965	1
Cthe_2793	aminotransferase	5.55967	18.3156	0.303549		4.195	2.475	1.72	2.47071	1
Cthe_2955	conserved hypothetical protein	4.50023	14.9804	0.300409		3.905	2.17	1.735	2.24512	1
Cthe_0750	spermidine/putrescine ABC transporter ATPase subunit	183.546	610.988	0.300409		9.255	7.52	1.735	3.28106	1
Cthe_2731	RNA polymerase%2C sigma-24 subunit%2C ECF subfamily	260.475	876.129	0.297302		9.775	8.025	1.75	3.17273	1
Cthe_2524	transcriptional regulator%2C BadM/Rrf2 family	164.279	556.408	0.295248		9.12	7.36	1.76	3.13219	1
Cthe_1868	carbamoyl-phosphate synthase large subunit	15.4015	52.3457	0.294227		5.71	3.945	1.765	2.95033	1
Cthe_2460	transcriptional regulator%2C XRE family	123.64	423.143	0.292194		8.725	6.95	1.775	3.30995	1
Cthe_1624	conserved hypothetical protein	3.04196	10.4107	0.292194		3.38	1.605	1.775	1.80117	1
Cthe_2956	hypothetical protein	9.35022	32	0.292194		5	3.225	1.775	3.08312	1
Cthe_2682	hypothetical protein	32.3344	113.378	0.285191		6.825	5.015	1.81	3.61217	1
Cthe_3154	conserved hypothetical protein	41.9326	149.603	0.280292		7.225	5.39	1.835	3.31315	1
Cthe_1495	pyridoxamine 5'-phosphate oxidase-related%2C FMN-binding	1041.9	3730.1	0.279322		11.865	10.025	1.84	3.1927	1
Cthe_1635	conserved hypothetical protein	7.31065	26.1729	0.279322		4.71	2.87	1.84	2.72648	1
Cthe_2447	ABC transporter related protein	31.233	112.595	0.277392		6.815	4.965	1.85	4.01717	1
Cthe_3100	diaminopimelate epimerase	66.487	242.191	0.274523		7.92	6.055	1.865	3.2782	1
Cthe_3171	S-layer domain-like protein	4.39237	16.2797	0.269807		4.025	2.135	1.89	2.17824	1
Cthe_3234	hypothetical protein	355.819	1323.37	0.268874		10.37	8.475	1.895	3.49928	1
Cthe_2445	Alcohol dehydrogenase GroES-like protein	36.0019	133.899	0.268874		7.065	5.17	1.895	3.38448	1
Cthe_1583	deoxyribose-phosphate aldolase	3.14923	11.7533	0.267943		3.555	1.655	1.9	1.91943	1
Cthe_2014	hypothetical protein	13.6895	51.6251	0.265172		5.69	3.775	1.915	2.87696	1
Cthe_2170	conserved hypothetical protein	8.87656	33.5909	0.264255		5.07	3.15	1.92	3.1864	1
Cthe_2459	protein of unknown function DUF955	64.8934	246.424	0.26334		7.945	6.02	1.925	3.36681	1
Cthe_1424	hypothetical protein	99.388	378.723	0.262429		8.565	6.635	1.93	3.68548	1
Cthe_1485	beta-lactamase-like protein	506.704	1930.82	0.262429		10.915	8.985	1.93	2.93567	1
Cthe_0455	Mg chelatase%2C subunit ChlI	37.2715	145.009	0.257028		7.18	5.22	1.96	3.34306	1
Cthe_1296	hypothetical protein	300.246	1176.27	0.255253		10.2	8.23	1.97	3.82573	1
Cthe_1821	inner-membrane translocator	2.70382	10.5927	0.255253		3.405	1.435	1.97	1.79384	1
Cthe_1476	hypothetical protein	21.6306	84.7417	0.255253		6.405	4.435	1.97	3.22107	1
Cthe_1819	ABC transporter related protein	4.59479	18.1891	0.252613		4.185	2.2	1.985	2.32312	1
Cthe_1921	transcriptional regulator%2C PadR family	28.7402	116.566	0.246558		6.865	4.845	2.02	3.30083	1
Cthe_1765	hypothetical protein	171.849	724.077	0.237336		9.5	7.425	2.075	3.22581	1
Cthe_1286	peptidase S1 and S6%2C chymotrypsin/Hap	1433.18	6165.49	0.232451		12.59	10.485	2.105	3.34608	1
Cthe_0194	hypothetical protein	175.46	762.715	0.230047		9.575	7.455	2.12	3.52935	1
Cthe_1155	hypothetical protein	11.353	49.3507	0.230047		5.625	3.505	2.12	3.54012	1
Cthe_1124	phenazine biosynthesis protein PhzF family	21.259	96.3358	0.220676		6.59	4.41	2.18	4.18296	1
Cthe_0715	adenosylmethionine decarboxylase proenzyme	376.107	1752.26	0.214641		10.775	8.555	2.22	3.70989	1
Cthe_2869	hypothetical protein	3.63008	17.089	0.212421		4.095	1.86	2.235	2.31953	1
Cthe_2536	sulfate adenylyltransferase subunit 2	3.61752	17.0299	0.212421		4.09	1.855	2.235	2.30817	1
Cthe_2108	arginine decarboxylase	39.2603	186.108	0.210954		7.54	5.295	2.245	3.93543	1
Cthe_2523	conserved hypothetical protein	634.73	3019.3	0.210224		11.56	9.31	2.25	3.0298	1
Cthe_2167	glycoside hydrolase%2C family 8	6.6807	31.8893	0.209497		4.995	2.74	2.255	2.85369	1
Cthe_1612	toxin secretion/phage lysis holin	2.42839	11.8351	0.205185		3.565	1.28	2.285	1.79957	1
Cthe_2246	anti-sigma-28 factor%2C FlgM	380.038	1871.53	0.203063		10.87	8.57	2.3	3.56352	1
Cthe_1029	phosphotransacetylase	54.1917	266.871	0.203063		8.06	5.76	2.3	4.25813	1
Cthe_2531	sulfate ABC transporter%2C periplasmic sulfate-binding protein	2.91804	14.6721	0.198884		3.875	1.545	2.33	2.10418	1
Cthe_1494	protein of unknown function DUF6%2C transmembrane	74.8017	376.107	0.198884		8.555	6.225	2.33	3.56626	1
Cthe_0751	transcriptional regulator%2C XRE family with cupin sensor	302.334	1520.15	0.198884		10.57	8.24	2.33	4.01033	1
Cthe_1086	dTDP-glucose 4%2C6-dehydratase	2	10.1261	0.19751		3.34	1	2.34	1.68367	1
Cthe_2532	sulfate ABC transporter%2C inner membrane subunit CysT	3.77114	19.3599	0.194791		4.275	1.915	2.36	2.44828	1
Cthe_1450	conserved hypothetical protein	2.62989	13.6895	0.192109		3.775	1.395	2.38	2.02563	1
Cthe_2753	conserved hypothetical protein	15.455	81.0084	0.190782		6.34	3.95	2.39	3.32543	1
Cthe_2752	beta-lactamase-like protein	24.0006	128.444	0.186856		7.005	4.585	2.42	3.97816	1
Cthe_2677	histidine kinase	2.90795	15.7797	0.184284		3.98	1.54	2.44	2.08779	1
Cthe_2172	LSU ribosomal protein L31P	1346.5	7357.5	0.183011		12.845	10.395	2.45	3.31375	1
Cthe_1981	hypothetical protein	2.65737	14.723	0.180491		3.88	1.41	2.47	2.08751	1
Cthe_0037	heat shock protein Hsp20	2.37841	13.2232	0.179867		3.725	1.25	2.475	1.87491	1
Cthe_2446	ABC-type sugar transport system periplasmic component-like protein	66.9494	376.107	0.178006		8.555	6.065	2.49	3.7648	1
Cthe_1823	Extracellular ligand-binding receptor	6.94031	39.2603	0.176777		5.295	2.795	2.5	3.29378	1
Cthe_3170	ABC transporter related protein	6.6807	39.3966	0.169576		5.3	2.74	2.56	3.09441	1
Cthe_0038	chemotaxis protein cheW	4.18434	25.0198	0.167241		4.645	2.065	2.58	2.62525	1
Cthe_0837	protein of unknown function DUF322	471.136	2856.44	0.164938		11.48	8.88	2.6	3.15904	1
Cthe_1638	ParB-like nuclease	2.44528	14.8254	0.164938		3.89	1.29	2.6	2.04791	1
Cthe_2658	RNA-binding S4	119.843	734.185	0.163232		9.52	6.905	2.615	3.45971	1
Cthe_1299	hypothetical protein	24.5049	150.644	0.162668		7.235	4.615	2.62	3.72543	1
Cthe_2157	hypothetical protein	6.56593	40.7859	0.160985		5.35	2.715	2.635	3.18147	1
Cthe_0072	phage shock protein C%2C PspC	195.361	1226.22	0.15932		10.26	7.61	2.65	4.01543	1
Cthe_2168	Propeptide%2C PepSY amd peptidase M4	471.136	3169.41	0.148651		11.63	8.88	2.75	4.06734	1
Cthe_1733	hypothetical protein	3.5186	23.7524	0.148137		4.57	1.815	2.755	2.57276	1
Cthe_0074	RNA polymerase%2C sigma-24 subunit%2C ECF subfamily	86.2229	588.134	0.146604		9.2	6.43	2.77	4.06385	1
Cthe_1648	conserved hypothetical protein	2.39496	16.8538	0.142102		4.075	1.26	2.815	2.14939	1
Cthe_0623	transcriptional regulators%2C TraR/DksA family	466.263	3350.13	0.139178		11.71	8.865	2.845	3.53709	1
Cthe_2349	small%2C acid-soluble spore proteins%2C alpha/be	90.8239	652.575	0.139178		9.35	6.505	2.845	4.63728	1
Cthe_1634	conserved hypothetical protein	4.61075	33.5909	0.137262		5.07	2.205	2.865	2.84703	1
Cthe_3005	Peptidoglycan-binding LysM	1.41912	10.6664	0.133046		3.415	0.505	2.91	1.57865	1
Cthe_0075	hypothetical protein	39.9466	305.494	0.130761		8.255	5.32	2.935	3.60034	1
Cthe_1544	conserved hypothetical protein	5.42642	42.8137	0.126745		5.42	2.44	2.98	3.15876	1
Cthe_1516	ribosome small subunit-dependent GTPase A	6.34227	51.2685	0.123707		5.68	2.665	3.015	3.36858	1
Cthe_1836	hypothetical protein	1282.73	10441.2	0.122853		13.35	10.325	3.025	3.85211	1
Cthe_2878	peptidase C39%2C bacteriocin processing	20.8938	179.769	0.116226		7.49	4.385	3.105	3.91638	1
Cthe_1799	ABC transporter related protein	81.8551	781.445	0.104748		9.61	6.355	3.255	3.83926	1
Cthe_0595	hypothetical protein	5.06303	50.3877	0.100481		5.655	2.34	3.315	3.30168	1
Cthe_1125	conserved hypothetical protein	40.2244	410.148	0.098073		8.68	5.33	3.35	3.95484	1
Cthe_1154	transcriptional regulator%2C XRE family	121.516	1318.79	0.0921418		10.365	6.925	3.44	3.99893	1
Cthe_1499	ammonium transporter	13.7847	156.498	0.0880825		7.29	3.785	3.505	4.53923	1
Cthe_0052	conserved hypothetical protein	1314.23	15771.1	0.0833312		13.945	10.36	3.585	4.35108	1
Cthe_2109	copper amine oxidase-like protein	164.279	2019.8	0.0813339		10.98	7.36	3.62	4.62862	1
Cthe_0196	glutamine synthetase%2C catalytic region	76.9047	1013.41	0.0758872		9.985	6.265	3.72	4.20713	1
Cthe_3084	putative RNA methylase	40.5042	544.958	0.0743254		9.09	5.34	3.75	3.90125	1
Cthe_1651	hypothetical protein	2.76063	38.9891	0.0708052		5.285	1.465	3.82	2.71724	1
Cthe_0728	phage integrase	44.4774	654.841	0.0679209		9.355	5.475	3.88	4.52497	1
Cthe_0197	glutamate synthase %28NADPH%29 GltB1 subunit	89.5735	1370.04	0.0653803		10.42	6.485	3.935	4.31473	1
Cthe_1192	hypothetical protein	2646.74	41476.3	0.0638133		15.34	11.37	3.97	3.94687	1
Cthe_3083	hypothetical protein	172.446	2846.55	0.0605806		11.475	7.43	4.045	4.28712	1
Cthe_1191	HAD-superfamily hydrolase%2C subfamily IA%2C variant 1	15.4015	275.327	0.0559391		8.105	3.945	4.16	4.73848	1
Cthe_2386	VanW	153.277	2988.07	0.0512964		11.545	7.26	4.285	4.50232	1
Cthe_0199	4Fe-4S ferredoxin%2C iron-sulfur binding	21.7057	508.463	0.0426888		8.99	4.44	4.55	4.30558	1
Cthe_1653	SNF2-related protein	1.27899	32.1111	0.03983		5.005	0.355	4.65	2.06142	1
Cthe_0889	putative transmembrane anti-sigma factor	354.588	11151.9	0.0317962		13.445	8.47	4.975	4.18892	1
Cthe_1270	proteinase inhibitor I4%2C serpin	89.2636	2846.55	0.0313585		11.475	6.48	4.995	4.57896	1
Cthe_0198	glutamate synthase %28NADPH%29 GltB2 subunit	21.1854	820.296	0.0258266		9.68	4.405	5.275	4.61962	1
Cthe_3082	hypothetical protein	130.237	5060.27	0.0257372		12.305	7.025	5.28	4.33634	1
Cthe_0888	type IV pilus assembly PilZ	205.786	8306.36	0.0247745		13.02	7.685	5.335	5.06217	1
Cthe_3075	von Willebrand factor%2C type A	93.7015	5202.54	0.0180107		12.345	6.55	5.795	4.84421	1
Cthe_1539	L-glutamine synthetase	13.9772	806.203	0.017337		9.655	3.805	5.85	4.27045	1
Cthe_2877	S-layer-like domain containing protein	430.539	30152.7	0.0142786		14.88	8.75	6.13	4.44675	1
49 down-regulated genes of CBO (detected in cellobiose- but not in PYP-grown cells)
Cthe_2848	phage major capsid protein%2C HK97	0	0.545796	CBO
Cthe_1430	hypothetical protein	0	0.707433	CBO
Cthe_2653	conserved hypothetical protein	0	0.956783	CBO
Cthe_2415	cell wall hydrolase%2C SleB	0	1.0223	CBO
Cthe_3008	Superoxide dismutase	0	1.068	CBO
Cthe_0675	conserved hypothetical protein	0	1.29356	CBO
Cthe_2786	methylamine-specific methylcobalamin:coenzyme M methyltransferase	0	1.34326	CBO
Cthe_1630	phage portal protein%2C HK97 family	0	1.62624	CBO
Cthe_2480	hypothetical protein	0	1.78711	CBO
Cthe_0973	UDP-N-acetylglucosamine 1-carboxyvinyltransferase	0	1.91612	CBO
Cthe_1215	permease	0	1.93162	CBO
Cthe_2832	transposase%2C mutator type	0	2.03588	CBO
Cthe_2498	N-acetylmuramoyl-L-alanine amidase	0	2.18485	CBO
Cthe_1710	conserved hypothetical protein	0	2.21867	CBO
Cthe_3236	hypothetical protein	0	2.34961	CBO
Cthe_0590	transposase IS3/IS911	0	2.44584	CBO
Cthe_2291	hypothetical protein	0	2.47114	CBO
Cthe_1949	hypothetical protein	0	2.55029	CBO
Cthe_2790	ABC transporter related protein	0	2.66736	CBO
Cthe_2571		0	2.82138	CBO
Cthe_1545	hypothetical protein	0	2.92502	CBO
Cthe_0126	CheC-like protein	0	3.08892	CBO
Cthe_2044	hypothetical protein	0	3.57125	CBO
Cthe_0438	cellulosome enzyme%2C dockerin type I	0	3.71311	CBO
Cthe_1738	conserved hypothetical protein	0	3.92674	CBO
Cthe_2481	hypothetical protein	0	4.27839	CBO
Cthe_0529		0	4.53563	CBO
Cthe_2795	pyruvate ferredoxin/flavodoxin oxidoreductase%2C delta subunit	0	4.60855	CBO
Cthe_1608	Recombinase	0	4.72503	CBO
Cthe_1788	glycosyl transferase%2C family 2	0	5.13509	CBO
Cthe_3138	hypothetical protein	0	5.21186	CBO
Cthe_1625	phage protein%2C HK97 gp10 family	0	5.24364	CBO
Cthe_2794	pyruvate ferredoxin oxidoreductase%2C gamma subunit	0	5.25967	CBO
Cthe_1759	conserved hypothetical protein	0	5.34002	CBO
Cthe_2756	transposase	0	5.51254	CBO
Cthe_1629	peptidase S14%2C ClpP	0	5.90629	CBO
Cthe_2041	hypothetical protein	0	6.38423	CBO
Cthe_0118	anti-sigma-factor antagonist	0	6.41758	CBO
Cthe_1610	hypothetical protein	0	6.57459	CBO
Cthe_2388	hypothetical protein	0	6.65601	CBO
Cthe_1925	hypothetical protein	0	6.72261	CBO
Cthe_1179	hypothetical protein	0	7.38794	CBO
Cthe_1982	hypothetical protein	0	8.88384	CBO
Cthe_1627	uncharacterized phage protein	0	9.30688	CBO
Cthe_2540	Mov34/MPN/PAD-1	0	11.9723	CBO
Cthe_1121	hypothetical protein	0	15.3017	CBO
Cthe_1817	urease%2C beta subunit	0	15.5789	CBO
Cthe_1652	hypothetical protein	0	41.344	CBO
